# Supplementary material for: Protein kinases of the human malaria parasite Plasmodium falciparum: the kinome of a divergent eukaryote
Source: BMC Genomics. 2004 Oct 12;5:79. doi: 10.1186/1471-2164-5-79 (PMC526369; doi:10.1186/1471-2164-5-79)
Supplement: Additional File 1 — Alignment of the 65 "typical" P. falciparum ePKs used for constructing the tree in Fig. 2. Please see the Methods section for details on how the alignment was generated. [file 1471-2164-5-79-S1.txt]

 plasprofkinasedomains.msf  MSF: 2527  Type: P  September 15, 2004 14:41  Check: 3363 ..

 Name: pfl2280w         Len:  2527  Check: 2895  Weight:  1.00
 Name: mal13p1_196      Len:  2527  Check: 2271  Weight:  1.00
 Name: mal13p1_278      Len:  2527  Check: 9541  Weight:  1.00
 Name: mal13p1_279      Len:  2527  Check: 7002  Weight:  1.00
 Name: mal13p1_84       Len:  2527  Check: 2222  Weight:  1.00
 Name: mal6p1_108       Len:  2527  Check:  295  Weight:  1.00
 Name: mal6p1_146       Len:  2527  Check:  293  Weight:  1.00
 Name: mal6p1_191       Len:  2527  Check: 5697  Weight:  1.00
 Name: mal6p1_271       Len:  2527  Check: 9098  Weight:  1.00
 Name: mal6p1_56        Len:  2527  Check: 4036  Weight:  1.00
 Name: mal7p1_100       Len:  2527  Check: 7838  Weight:  1.00
 Name: mal7p1_18        Len:  2527  Check: 8124  Weight:  1.00
 Name: mal7p1_73        Len:  2527  Check: 8406  Weight:  1.00
 Name: pf07_0072        Len:  2527  Check: 3278  Weight:  1.00
 Name: pf08_0044        Len:  2527  Check: 3804  Weight:  1.00
 Name: pfc0105w         Len:  2527  Check:  843  Weight:  1.00
 Name: pf10_0141        Len:  2527  Check: 8752  Weight:  1.00
 Name: pf11_0096        Len:  2527  Check: 4651  Weight:  1.00
 Name: pf11_0147        Len:  2527  Check: 7515  Weight:  1.00
 Name: pf11_0156        Len:  2527  Check: 5572  Weight:  1.00
 Name: pf11_0220        Len:  2527  Check: 8433  Weight:  1.00
 Name: pf11_0227        Len:  2527  Check: 1864  Weight:  1.00
 Name: pf11_0239        Len:  2527  Check: 4885  Weight:  1.00
 Name: pf11_0242        Len:  2527  Check: 5194  Weight:  1.00
 Name: pf11_0377        Len:  2527  Check: 1797  Weight:  1.00
 Name: pf11_0464        Len:  2527  Check: 8862  Weight:  1.00
 Name: pf11_0488        Len:  2527  Check: 7688  Weight:  1.00
 Name: pf13_0085        Len:  2527  Check: 6010  Weight:  1.00
 Name: pf13_0206        Len:  2527  Check: 3503  Weight:  1.00
 Name: pf13_0211        Len:  2527  Check:  810  Weight:  1.00
 Name: pf13_0258        Len:  2527  Check: 4434  Weight:  1.00
 Name: pf14_0227        Len:  2527  Check: 4857  Weight:  1.00
 Name: pf14_0294        Len:  2527  Check: 6242  Weight:  1.00
 Name: pf14_0320        Len:  2527  Check: 7892  Weight:  1.00
 Name: pf14_0346        Len:  2527  Check: 9266  Weight:  1.00
 Name: pf14_0392        Len:  2527  Check: 8382  Weight:  1.00
 Name: pf14_0408        Len:  2527  Check: 2719  Weight:  1.00
 Name: pf14_0423        Len:  2527  Check: 8848  Weight:  1.00
 Name: pf14_0431        Len:  2527  Check: 3472  Weight:  1.00
 Name: pf14_0476        Len:  2527  Check: 5374  Weight:  1.00
 Name: pf14_0516        Len:  2527  Check: 9078  Weight:  1.00
 Name: pfa0380w         Len:  2527  Check: 5510  Weight:  1.00
 Name: pfb0150c         Len:  2527  Check: 4767  Weight:  1.00
 Name: pfb0520w         Len:  2527  Check: 9409  Weight:  1.00
 Name: pfb0605w         Len:  2527  Check: 6206  Weight:  1.00
 Name: pfb0665w         Len:  2527  Check: 9008  Weight:  1.00
 Name: pfb0815w         Len:  2527  Check: 5746  Weight:  1.00
 Name: pfc0385c         Len:  2527  Check: 4698  Weight:  1.00
 Name: pfc0420w         Len:  2527  Check:    4  Weight:  1.00
 Name: pfc0485w         Len:  2527  Check: 6546  Weight:  1.00
 Name: pfc0525c         Len:  2527  Check: 7826  Weight:  1.00
 Name: pfc0755c         Len:  2527  Check: 9469  Weight:  1.00
 Name: pfd0740w         Len:  2527  Check: 7757  Weight:  1.00
 Name: pfd0865c         Len:  2527  Check: 3453  Weight:  1.00
 Name: pfe1290w         Len:  2527  Check: 6704  Weight:  1.00
 Name: pfi1280c         Len:  2527  Check: 6490  Weight:  1.00
 Name: pfi1685w         Len:  2527  Check: 6324  Weight:  1.00
 Name: pfl1370w         Len:  2527  Check: 8844  Weight:  1.00
 Name: pfl1885c         Len:  2527  Check: 2213  Weight:  1.00
 Name: pfl2250c         Len:  2527  Check: 9958  Weight:  1.00
 Name: mal7p1_91        Len:  2527  Check: 8553  Weight:  1.00
 Name: pf11_0060        Len:  2527  Check: 4052  Weight:  1.00
 Name: pfi1290w         Len:  2527  Check: 3530  Weight:  1.00
 Name: pfi1415w         Len:  2527  Check: 1731  Weight:  1.00
 Name: pfl0080c         Len:  2527  Check: 5704  Weight:  1.00
 Name: akt1             Len:  2527  Check: 2987  Weight:  1.00
 Name: camk1            Len:  2527  Check: 5599  Weight:  1.00
 Name: camk2a           Len:  2527  Check: 8008  Weight:  1.00
 Name: cdk2             Len:  2527  Check: 7609  Weight:  1.00
 Name: clk1             Len:  2527  Check: 2806  Weight:  1.00
 Name: csnk1d           Len:  2527  Check: 8766  Weight:  1.00
 Name: csnk1g1          Len:  2527  Check: 8825  Weight:  1.00
 Name: dapk1            Len:  2527  Check: 3034  Weight:  1.00
 Name: egfr             Len:  2527  Check: 9567  Weight:  1.00
 Name: gsk3b            Len:  2527  Check: 3121  Weight:  1.00
 Name: insr             Len:  2527  Check: 3820  Weight:  1.00
 Name: limk1            Len:  2527  Check: 5358  Weight:  1.00
 Name: map2k1           Len:  2527  Check:   59  Weight:  1.00
 Name: map3k3           Len:  2527  Check: 1141  Weight:  1.00
 Name: map4k1           Len:  2527  Check: 3636  Weight:  1.00
 Name: mapk1            Len:  2527  Check: 7605  Weight:  1.00
 Name: mapkapk2         Len:  2527  Check:  452  Weight:  1.00
 Name: nek1             Len:  2527  Check: 2649  Weight:  1.00
 Name: nek7             Len:  2527  Check: 5495  Weight:  1.00
 Name: pak1             Len:  2527  Check: 4237  Weight:  1.00
 Name: prkaca           Len:  2527  Check:   56  Weight:  1.00
 Name: prkca            Len:  2527  Check: 2638  Weight:  1.00
 Name: raf1             Len:  2527  Check: 9014  Weight:  1.00
 Name: rock1            Len:  2527  Check: 3417  Weight:  1.00
 Name: src              Len:  2527  Check: 6489  Weight:  1.00
 Name: tgfbr1           Len:  2527  Check: 5913  Weight:  1.00
 Name: zak              Len:  2527  Check: 4817  Weight:  1.00

//

             1                                                   50
   pfl2280w  IRE.EKLISE GAYSFVYMAK DLN....... .......... .......... 
mal13p1_196  YPM.KEKLGT GSYGEIWYAI NINKNS.... .......... .......... 
mal13p1_278  FSD.PGNIGE GGFGIVTKMR FLT....... .......... .......... 
mal13p1_279  YHG.LEKIGE GTYGVVYKAQ NNY....... .......... .......... 
 mal13p1_84  YKL.MKLIGK GTFGKVYSAI DMS....... .......... .......... 
 mal6p1_108  YII.DEKLGQ GTYGCVYKGI DKV....... .......... .......... 
 mal6p1_146  FEN.ISLIGQ GGFGSVYKVS HRLEP..... .......... .......... 
 mal6p1_191  KQK.EDEKNK TKGKKMEEHM NKNNKKNKNH INHDGDDDDD DNNDDNNNIR 
 mal6p1_271  VSL.EEKLGG GTYGDVYKGK VIKYNNNNNN NDLYQNTN.. .......... 
  mal6p1_56  FDI.AGFLGD GAHGSVFLAC ERR....... .......... .......... 
 mal7p1_100  SNK.WKDIGK GNYGNTILVR DRK....... .......... .......... 
  mal7p1_18  YDM.ITLIKD NTSNFVYKCY DKK....... .......... .......... 
  mal7p1_73  YNI.MKRKNK DTYNIQIMNL VLKIKH.... .......... .......... 
  pf07_0072  YKG.IKILGK GSFGEVILSR DKH....... .......... .......... 
  pf08_0044  YKI.LHIIGN GVYGVVYKAD CLN....... .......... .......... 
   pfc0105w  YRI.EGKLGW GHFSTVWVAT DLKSKP.... .......... .......... 
  pf10_0141  IFK.PNFLGE GSYGKVYKAY DTI....... .......... .......... 
  pf11_0096  YEI.MKKIGR GKYSEVFNGY DTE....... .......... .......... 
  pf11_0147  YEI.KHLIGR GSYGYVYLAY DKN....... .......... .......... 
  pf11_0156  SVV.CELVGK GVFSNVLKCY DMV....... .......... .......... 
  pf11_0220  FSE.YNRIAK GGNGTVYKGV LK........ .......... .......... 
  pf11_0227  FEI.YMHIGT GNFSDVFMVK LKND...... .......... .......... 
  pf11_0239  LSF.KKILGY GAFGEVHLVE DNI....... .......... .......... 
  pf11_0242  YEL.HEQLGQ GKFSTVYRGI NKQ....... .......... .......... 
  pf11_0377  YAL.GKKLGS GSFGDIYVAK DIV....... .......... .......... 
  pf11_0464  YIV.LSNLGK GTYAQVWKVK HKI....... .......... .......... 
  pf11_0488  IRM.MNLIGR GGFAEVWEVF DSI....... .......... .......... 
  pf13_0085  YIV.EKRIGS GGFGIVFQGV HIQ....... .......... .......... 
  pf13_0206  FDF.LYVIGK GTYGIVYKAL DKK....... .......... .......... 
  pf13_0211  YEIDRYKLGK GSYGNVVKAV SKR....... .......... .......... 
  pf13_0258  ITI.LNKIGG GSYAQVFRAK YK........ .......... .......... 
  pf14_0227  YKF.GKILGC GSFGVVRECI NKM....... .......... .......... 
  pf14_0294  YDI.LKKVGK GAYGVVFKGR CKK....... .......... .......... 
  pf14_0320  FMI.QKKVGQ GAYGKIYLCH YPSNIKT... .......... .......... 
  pf14_0346  LET.ERIIGR GTFGTVKLVH HKP....... .......... .......... 
  pf14_0392  YII.LEKINT GSVGQVHVAL DKS....... .......... .......... 
  pf14_0408  YKV.VKVLSK TQFSTTLKCL NLLYKKVKTD TQVFLPYCHK YMKDDSEITH 
  pf14_0423  FFE.EKILGC GGFGYVMKVK NKK....... .......... .......... 
  pf14_0431  FLV.IRKMGD GTFGRVLLCQ HID....... .......... .......... 
  pf14_0476  YKI.INKIGD GNFSKVFCCR GE........ .......... .......... 
  pf14_0516  IVT.KKKIGK GTFGKVCLGI HIY....... .......... .......... 
   pfa0380w  LQN.EYYLSK GNNNKMNITT .......... .......... .......... 
   pfb0150c  YKI.NKIVRK GAHGVVFSAW RSE....... .....NVDFF NHSFFENLNL 
   pfb0520w  LHI.LNLIGR GGYSNVYRCI YGN....... .......... .......... 
   pfb0605w  YRI.IRTLNQ GKFNKIILCE K......... .......... .......... 
   pfb0665w  YEI.IGLIYY GDKSQVYKCI NMN....... .......... .......... 
   pfb0815w  YFK.VRKLGS GAYGEVLLCR EKH....... .......... .......... 
   pfc0385c  IVD.KYPIGN GRTGLVFKAI IKK....... .......... .......... 
   pfc0420w  YNLSKEPLGK GTYGCVYKAT DKL....... .......... .......... 
   pfc0485w  YKL.INVLQS AIYGSVYLSE VVEGGGNG.. .......... .......... 
   pfc0525c  YKL.GNIIGN GSFGVVYEAI CID....... .......... .......... 
   pfc0755c  YKI.VKKLGE GVYGKVFKAE SLDD...... .......... .......... 
   pfd0740w  FVK.VHQVGQ GAYGDVWMAE DII....... .......... .......... 
   pfd0865c  YKK.LNKISE GTYGAVYRAQ NKR....... .......... .......... 
   pfe1290w  YEV.VKSIGR GSFGIVTAVK DENEKMYD.. .......... .......... 
   pfi1280c  KLK.YTVIEE GSFGVVYKGW YK........ .......... .......... 
   pfi1685w  FNF.IRTLGT GSFGRVILAT YKNG...... .......... .......... 
   pfl1370w  YEV.IKKIGN GRFGEVFLVK HKR....... .......... .......... 
   pfl1885c  YVL.NKKIGK GSFSTAYIGT NIL....... .......... .......... 
   pfl2250c  FNY.LKVIGE GSYGKVMLVK HVQ....... .......... .......... 
  mal7p1_91  NYM.DNFVGK GSYGSVRKVL YNIDLNNEYL KFYMDKINDV KFLKVLTHTC 
  pf11_0060  FDR.A..... ....VLLNVI DKK....... .......... .......... 
   pfi1290w  .......GGF GEVWKVKLKN GTDLHTSFFY SDIK...... .......... 
   pfi1415w  IIN.MIYVKE GNDGSCEKMN YKKKKKN... .......... .......... 
   pfl0080c  LDF.M..... TSDSEIHLIR SIE....... .......... .......... 
       akt1  FEY.LKLLGK GTFGKVILVK EKA....... .......... .......... 
      camk1  YDF.RDVLGT GAFSEVILAE DKR....... .......... .......... 
     camk2a  YQL.FEELGK GAFSVVRRCV KVL....... .......... .......... 
       cdk2  FQK.VEKIGE GTYGVVYKAR NKL....... .......... .......... 
       clk1  YEI.VDTLGE GAFGKVVECI DHKA...... .......... .......... 
     csnk1d  YRL.GRKIGS GSFGDIYLGT DIA....... .......... .......... 
    csnk1g1  FRV.GKKIGC GNFGELRLGK NLY....... .......... .......... 
      dapk1  YDT.GEELGS GQFAVVKKCR EKS....... .......... .......... 
       egfr  FKK.IKVLGS GAFGTVYKGL WIPEGEK... .......... .......... 
      gsk3b  YTD.TKVIGN GSFGVVYQAK LCD....... .......... .......... 
       insr  ITL.LRELGQ GSFGMVYEGN ARDIIKGE.. .......... .......... 
      limk1  LIH.GEVLGK GCFGQAIKVT HRE....... .......... .......... 
     map2k1  FEK.ISELGA GNGGVVFKVS HKP....... .......... .......... 
     map3k3  WRR.GKLLGQ GAFGRVYLCY DVD....... .......... .......... 
     map4k1  YDL.LQRLGG GTYGEVFKAR DKV....... .......... .......... 
      mapk1  YTN.LSYIGE GAYGMVCSAY DNV....... .......... .......... 
   mapkapk2  YKVTSQVLGL GINGKVLQIF NKR....... .......... .......... 
       nek1  YVR.LQKIGE GSFGKAILVK STE....... .......... .......... 
       nek7  FRI.EKKIGR GQFSEVYRAA CLL....... .......... .......... 
       pak1  YTR.FEKIGQ GASGTVYTAM DVA....... .......... .......... 
     prkaca  FER.IKTLGT GSFGRVMLVK HKE....... .......... .......... 
      prkca  FNF.LMVLGK GSFGKVMLAD RKG....... .......... .......... 
       raf1  VML.STRIGS GSFGTVYKGK W......... .......... .......... 
      rock1  YEV.VKVIGR GAFGEVQLVR HKS....... .......... .......... 
        src  LRL.EVKLGQ GCFGEVWMGT WNG....... .......... .......... 
     tgfbr1  IVL.QESIGK GRFGEVWRGK WR........ .......... .......... 
        zak  LQF.FENCGG GSFGSVYRAK WIS....... .......... .......... 

             51                                                 100
   pfl2280w  .......... .......... .......... .......... .......... 
mal13p1_196  .......... .......... .......... .......... .......... 
mal13p1_278  .......... .......... .......... .......... .......... 
mal13p1_279  .......... .......... .......... .......... .......... 
 mal13p1_84  .......... .......... .......... .......... .......... 
 mal6p1_108  .......... .......... .......... .......... .......... 
 mal6p1_146  .......... .......... .......... .......... .......... 
 mal6p1_191  DVACDDGDSH KCIKN..... .......... .......... .......... 
 mal6p1_271  .......... .......... .......... .......... .......... 
  mal6p1_56  .......... .......... .......... .......... .......... 
 mal7p1_100  .......... .......... .......... .......... .......... 
  mal7p1_18  .......... .......... .......... .......... .......... 
  mal7p1_73  .......... .......... .......... .......... .......... 
  pf07_0072  .......... .......... .......... .......... .......... 
  pf08_0044  .......... .......... .......... .......... .......... 
   pfc0105w  .......... .......... .......... .......... .......... 
  pf10_0141  .......... .......... .......... .......... .......... 
  pf11_0096  .......... .......... .......... .......... .......... 
  pf11_0147  .......... .......... .......... .......... .......... 
  pf11_0156  .......... .......... .......... .......... .......... 
  pf11_0220  .......... .......... .......... .......... .......... 
  pf11_0227  .......... .......... .......... .......... .......... 
  pf11_0239  .......... .......... .......... .......... .......... 
  pf11_0242  .......... .......... .......... .......... .......... 
  pf11_0377  .......... .......... .......... .......... .......... 
  pf11_0464  .......... .......... .......... .......... .......... 
  pf11_0488  .......... .......... .......... .......... .......... 
  pf13_0085  .......... .......... .......... .......... .......... 
  pf13_0206  .......... .......... .......... .......... .......... 
  pf13_0211  .......... .......... .......... .......... .......... 
  pf13_0258  .......... .......... .......... .......... .......... 
  pf14_0227  .......... .......... .......... .......... .......... 
  pf14_0294  .......... .......... .......... .......... .......... 
  pf14_0320  .......... .......... .......... .......... .......... 
  pf14_0346  .......... .......... .......... .......... .......... 
  pf14_0392  .......... .......... .......... .......... .......... 
  pf14_0408  DKKKNNYDKF V......... .......... .......... .......... 
  pf14_0423  .......... .......... .......... .......... .......... 
  pf14_0431  .......... .......... .......... .......... .......... 
  pf14_0476  .......... .......... .......... .......... .......... 
  pf14_0516  .......... .......... .......... .......... .......... 
   pfa0380w  .......... .......... .......... .......... .......... 
   pfb0150c  ENKKKGYIDE TNVNENYESD NEYDSDEDDT ESDNDDEQNK ENERGDEKDG 
   pfb0520w  .......... .......... .......... .......... .......... 
   pfb0605w  .......... .......... .......... .......... .......... 
   pfb0665w  .......... .......... .......... .......... .......... 
   pfb0815w  .......... .......... .......... .......... .......... 
   pfc0385c  .......... .......... .......... .......... .......... 
   pfc0420w  .......... .......... .......... .......... .......... 
   pfc0485w  .......... .......... .......... .......... .......... 
   pfc0525c  .......... .......... .......... .......... .......... 
   pfc0755c  .......... .......... .......... .......... .......... 
   pfd0740w  .......... .......... .......... .......... .......... 
   pfd0865c  .......... .......... .......... .......... .......... 
   pfe1290w  .......... .......... .......... .......... .......... 
   pfi1280c  .......... .......... .......... .......... .......... 
   pfi1685w  .......... .......... .......... .......... .......... 
   pfl1370w  .......... .......... .......... .......... .......... 
   pfl1885c  .......... .......... .......... .......... .......... 
   pfl2250c  .......... .......... .......... .......... .......... 
  mal7p1_91  HMKKGLKYLV DKYDIASDSD CVSYWNDYYL ELKDHVDDEK YEEITKETKN 
  pf11_0060  .......... .......... .......... .......... .......... 
   pfi1290w  .......... .......... .......... .......... .......... 
   pfi1415w  .......... .......... .......... .......... .......... 
   pfl0080c  .......... .......... .......... .......... .......... 
       akt1  .......... .......... .......... .......... .......... 
      camk1  .......... .......... .......... .......... .......... 
     camk2a  .......... .......... .......... .......... .......... 
       cdk2  .......... .......... .......... .......... .......... 
       clk1  .......... .......... .......... .......... .......... 
     csnk1d  .......... .......... .......... .......... .......... 
    csnk1g1  .......... .......... .......... .......... .......... 
      dapk1  .......... .......... .......... .......... .......... 
       egfr  .......... .......... .......... .......... .......... 
      gsk3b  .......... .......... .......... .......... .......... 
       insr  .......... .......... .......... .......... .......... 
      limk1  .......... .......... .......... .......... .......... 
     map2k1  .......... .......... .......... .......... .......... 
     map3k3  .......... .......... .......... .......... .......... 
     map4k1  .......... .......... .......... .......... .......... 
      mapk1  .......... .......... .......... .......... .......... 
   mapkapk2  .......... .......... .......... .......... .......... 
       nek1  .......... .......... .......... .......... .......... 
       nek7  .......... .......... .......... .......... .......... 
       pak1  .......... .......... .......... .......... .......... 
     prkaca  .......... .......... .......... .......... .......... 
      prkca  .......... .......... .......... .......... .......... 
       raf1  .......... .......... .......... .......... .......... 
      rock1  .......... .......... .......... .......... .......... 
        src  .......... .......... .......... .......... .......... 
     tgfbr1  .......... .......... .......... .......... .......... 
        zak  .......... .......... .......... .......... .......... 

             101                                                150
   pfl2280w  .......... .......... .......... .......... .......... 
mal13p1_196  .......... .......... .......... .......... .......... 
mal13p1_278  .......... .......... .......... .......... .......... 
mal13p1_279  .......... .......... .......... .......... .......... 
 mal13p1_84  .......... .......... .......... .......... .......... 
 mal6p1_108  .......... .......... .......... .......... .......... 
 mal6p1_146  .......... .......... .......... .......... .......... 
 mal6p1_191  .......... .......... .......... .......... .......... 
 mal6p1_271  .......... .......... .......... .......... .......... 
  mal6p1_56  .......... .......... .......... .......... .......... 
 mal7p1_100  .......... .......... .......... .......... .......... 
  mal7p1_18  .......... .......... .......... .......... .......... 
  mal7p1_73  .......... .......... .......... .......... .......... 
  pf07_0072  .......... .......... .......... .......... .......... 
  pf08_0044  .......... .......... .......... .......... .......... 
   pfc0105w  .......... .......... .......... .......... .......... 
  pf10_0141  .......... .......... .......... .......... .......... 
  pf11_0096  .......... .......... .......... .......... .......... 
  pf11_0147  .......... .......... .......... .......... .......... 
  pf11_0156  .......... .......... .......... .......... .......... 
  pf11_0220  .......... .......... .......... .......... .......... 
  pf11_0227  .......... .......... .......... .......... .......... 
  pf11_0239  .......... .......... .......... .......... .......... 
  pf11_0242  .......... .......... .......... .......... .......... 
  pf11_0377  .......... .......... .......... .......... .......... 
  pf11_0464  .......... .......... .......... .......... .......... 
  pf11_0488  .......... .......... .......... .......... .......... 
  pf13_0085  .......... .......... .......... .......... .......... 
  pf13_0206  .......... .......... .......... .......... .......... 
  pf13_0211  .......... .......... .......... .......... .......... 
  pf13_0258  .......... .......... .......... .......... .......... 
  pf14_0227  .......... .......... .......... .......... .......... 
  pf14_0294  .......... .......... .......... .......... .......... 
  pf14_0320  .......... .......... .......... .......... .......... 
  pf14_0346  .......... .......... .......... .......... .......... 
  pf14_0392  .......... .......... .......... .......... .......... 
  pf14_0408  .......... .......... .......... .......... .......... 
  pf14_0423  .......... .......... .......... .......... .......... 
  pf14_0431  .......... .......... .......... .......... .......... 
  pf14_0476  .......... .......... .......... .......... .......... 
  pf14_0516  .......... .......... .......... .......... .......... 
   pfa0380w  .......... .......... .......... .......... .......... 
   pfb0150c  YEEMNGGDKN EEMNGGDKNE EMNVGDKNGG INEEHKNEGI NEEHKDELIN 
   pfb0520w  .......... .......... .......... .......... .......... 
   pfb0605w  .......... .......... .......... .......... .......... 
   pfb0665w  .......... .......... .......... .......... .......... 
   pfb0815w  .......... .......... .......... .......... .......... 
   pfc0385c  .......... .......... .......... .......... .......... 
   pfc0420w  .......... .......... .......... .......... .......... 
   pfc0485w  .......... .......... .......... .......... .......... 
   pfc0525c  .......... .......... .......... .......... .......... 
   pfc0755c  .......... .......... .......... .......... .......... 
   pfd0740w  .......... .......... .......... .......... .......... 
   pfd0865c  .......... .......... .......... .......... .......... 
   pfe1290w  .......... .......... .......... .......... .......... 
   pfi1280c  .......... .......... .......... .......... .......... 
   pfi1685w  .......... .......... .......... .......... .......... 
   pfl1370w  .......... .......... .......... .......... .......... 
   pfl1885c  .......... .......... .......... .......... .......... 
   pfl2250c  .......... .......... .......... .......... .......... 
  mal7p1_91  VQKVQDEKNK DNEKSINKNT NKLNEKELVI LESDLMLNNK LDNCLCCHKK 
  pf11_0060  .......... .......... .......... .......... .......... 
   pfi1290w  .......... .......... .......... .......... .......... 
   pfi1415w  .......... .......... .......... .......... .......... 
   pfl0080c  .......... .......... .......... .......... .......... 
       akt1  .......... .......... .......... .......... .......... 
      camk1  .......... .......... .......... .......... .......... 
     camk2a  .......... .......... .......... .......... .......... 
       cdk2  .......... .......... .......... .......... .......... 
       clk1  .......... .......... .......... .......... .......... 
     csnk1d  .......... .......... .......... .......... .......... 
    csnk1g1  .......... .......... .......... .......... .......... 
      dapk1  .......... .......... .......... .......... .......... 
       egfr  .......... .......... .......... .......... .......... 
      gsk3b  .......... .......... .......... .......... .......... 
       insr  .......... .......... .......... .......... .......... 
      limk1  .......... .......... .......... .......... .......... 
     map2k1  .......... .......... .......... .......... .......... 
     map3k3  .......... .......... .......... .......... .......... 
     map4k1  .......... .......... .......... .......... .......... 
      mapk1  .......... .......... .......... .......... .......... 
   mapkapk2  .......... .......... .......... .......... .......... 
       nek1  .......... .......... .......... .......... .......... 
       nek7  .......... .......... .......... .......... .......... 
       pak1  .......... .......... .......... .......... .......... 
     prkaca  .......... .......... .......... .......... .......... 
      prkca  .......... .......... .......... .......... .......... 
       raf1  .......... .......... .......... .......... .......... 
      rock1  .......... .......... .......... .......... .......... 
        src  .......... .......... .......... .......... .......... 
     tgfbr1  .......... .......... .......... .......... .......... 
        zak  .......... .......... .......... .......... .......... 

             151                                                200
   pfl2280w  .......... .......... .......... .......... .......... 
mal13p1_196  .......... .......... .......... .......... .......... 
mal13p1_278  .......... .......... .......... .......... .......... 
mal13p1_279  .......... .......... .......... .......... .......... 
 mal13p1_84  .......... .......... .......... .......... .......... 
 mal6p1_108  .......... .......... .......... .......... .......... 
 mal6p1_146  .......... .......... .......... .......... .......... 
 mal6p1_191  .......... .......... .......... .......... ....NIKKSI 
 mal6p1_271  .......... .......... .......... .......... .......... 
  mal6p1_56  .......... .......... .......... .......... .......... 
 mal7p1_100  .......... .......... .......... .......... .......... 
  mal7p1_18  .......... .......... .......... .......... .......... 
  mal7p1_73  .......... .......... .......... .......... .......... 
  pf07_0072  .......... .......... .......... .......... .......... 
  pf08_0044  .......... .......... .......... .......... .......... 
   pfc0105w  .......... .......... .......... .......... .......... 
  pf10_0141  .......... .......... .......... .......... .......... 
  pf11_0096  .......... .......... .......... .......... .......... 
  pf11_0147  .......... .......... .......... .......... .......... 
  pf11_0156  .......... .......... .......... .......... .......... 
  pf11_0220  .......... .......... .......... .......... .......... 
  pf11_0227  .......... .......... .......... .......... .......... 
  pf11_0239  .......... .......... .......... .......... .......... 
  pf11_0242  .......... .......... .......... .......... .......... 
  pf11_0377  .......... .......... .......... .......... .......... 
  pf11_0464  .......... .......... .......... .......... .......... 
  pf11_0488  .......... .......... .......... .......... .......... 
  pf13_0085  .......... .......... .......... .......... .......... 
  pf13_0206  .......... .......... .......... .......... .......... 
  pf13_0211  .......... .......... .......... .......... .......... 
  pf13_0258  .......... .......... .......... .......... .......... 
  pf14_0227  .......... .......... .......... .......... .......... 
  pf14_0294  .......... .......... .......... .......... .......... 
  pf14_0320  .......... .......... .......... .......... .......... 
  pf14_0346  .......... .......... .......... .......... .......... 
  pf14_0392  .......... .......... .......... .......... .......... 
  pf14_0408  .......... .......... .......... .......... ...NLNTIKK 
  pf14_0423  .......... .......... .......... .......... .......... 
  pf14_0431  .......... .......... .......... .......... .......... 
  pf14_0476  .......... .......... .......... .......... .......... 
  pf14_0516  .......... .......... .......... .......... .......... 
   pfa0380w  .......... .......... .......... .......... .......... 
   pfb0150c  KEHKNERINE EHKNERINEE HKNEGINEEH KNEGINEEHK NERINEEHKN 
   pfb0520w  .......... .......... .......... .......... .......... 
   pfb0605w  .......... .......... .......... .......... .......... 
   pfb0665w  .......... .......... .......... .......... .......... 
   pfb0815w  .......... .......... .......... .......... .......... 
   pfc0385c  .......... .......... .......... .......... .......... 
   pfc0420w  .......... .......... .......... .......... .......... 
   pfc0485w  .......... .......... .......... .......... .......... 
   pfc0525c  .......... .......... .......... .......... .......... 
   pfc0755c  .......... .......... .......... .......... .......... 
   pfd0740w  .......... .......... .......... .......... .......... 
   pfd0865c  .......... .......... .......... .......... .......... 
   pfe1290w  .......... .......... .......... .......... .......... 
   pfi1280c  .......... .......... .......... .......... .......... 
   pfi1685w  .......... .......... .......... .......... .......... 
   pfl1370w  .......... .......... .......... .......... .......... 
   pfl1885c  .......... .......... .......... .......... .......... 
   pfl2250c  .......... .......... .......... .......... .......... 
  mal7p1_91  .......... .......... .......... .......... .......... 
  pf11_0060  .......... .......... .......... .......... .......... 
   pfi1290w  .......... .......... .......... .......... .......... 
   pfi1415w  .......... .......... .......... .......... .......... 
   pfl0080c  .......... .......... .......... .......... .......... 
       akt1  .......... .......... .......... .......... .......... 
      camk1  .......... .......... .......... .......... .......... 
     camk2a  .......... .......... .......... .......... .......... 
       cdk2  .......... .......... .......... .......... .......... 
       clk1  .......... .......... .......... .......... .......... 
     csnk1d  .......... .......... .......... .......... .......... 
    csnk1g1  .......... .......... .......... .......... .......... 
      dapk1  .......... .......... .......... .......... .......... 
       egfr  .......... .......... .......... .......... .......... 
      gsk3b  .......... .......... .......... .......... .......... 
       insr  .......... .......... .......... .......... .......... 
      limk1  .......... .......... .......... .......... .......... 
     map2k1  .......... .......... .......... .......... .......... 
     map3k3  .......... .......... .......... .......... .......... 
     map4k1  .......... .......... .......... .......... .......... 
      mapk1  .......... .......... .......... .......... .......... 
   mapkapk2  .......... .......... .......... .......... .......... 
       nek1  .......... .......... .......... .......... .......... 
       nek7  .......... .......... .......... .......... .......... 
       pak1  .......... .......... .......... .......... .......... 
     prkaca  .......... .......... .......... .......... .......... 
      prkca  .......... .......... .......... .......... .......... 
       raf1  .......... .......... .......... .......... .......... 
      rock1  .......... .......... .......... .......... .......... 
        src  .......... .......... .......... .......... .......... 
     tgfbr1  .......... .......... .......... .......... .......... 
        zak  .......... .......... .......... .......... .......... 

             201                                                250
   pfl2280w  .......... .......... .......... TNRAYTIKKT ICQDK..... 
mal13p1_196  .......... .......... .......... QYKDVVLKKF LITKDE.... 
mal13p1_278  .......... .......... .......... FPQYYAIKKI SKDHII.... 
mal13p1_279  .......... .......... .......... .GETFALKKI RLEKED.... 
 mal13p1_84  .......... .......... .......... TQEAVAIKRS PKW....... 
 mal6p1_108  .......... .......... .......... TNQLYAIKEE KKDRL..... 
 mal6p1_146  .......... .......... .......... GSPTYAVKFI YLKVSSL... 
 mal6p1_191  KKQETKENKN NNKFDDNHST THHDSEEIIY MKTPVAIKIH DLKDS..... 
 mal6p1_271  .......... ....YLPYDY YTDEFVFFR. .KNVYAIKFF RDDLRTI... 
  mal6p1_56  .......... .......... .......... TNFICVLKCI SKSHLV.... 
 mal7p1_100  .......... .......... .......... .NDHYVMKII NISQMS.... 
  mal7p1_18  .......... .......... .......... RNRYVAIKCV NKEKQL.... 
  mal7p1_73  .......... .......... .......... KGLYYKIKEI E......... 
  pf07_0072  .......... .......... .......... TGHEYAIKVI SKKHVK.... 
  pf08_0044  .......... .......... .......... NCSIVALKQT YQK....... 
   pfc0105w  .......... .......... .......... .LKFVAIKIQ KGSETYTESA 
  pf10_0141  .......... .......... .......... LKKEVAIKKM KLNKISNY.. 
  pf11_0096  .......... .......... .......... CNRPCAIKVL KPV....... 
  pf11_0147  .......... .......... .......... ANKNVAIKKV NRMFED.... 
  pf11_0156  .......... .......... .......... NKIPVAVKVI RDND...... 
  pf11_0220  .......... .......... .......... NCINVAIKVL KKN....... 
  pf11_0227  .......... .......... .......... PSKKYALKIF KKEKVN.... 
  pf11_0239  .......... .......... .......... CKLYKVVKIL KKKS...... 
  pf11_0242  .......... .......... .......... TNSEFAIKVI DKRSVS.... 
  pf11_0377  .......... .......... .......... TMEEFAVKLE STRS...... 
  pf11_0464  .......... .......... .......... TNEIYAAKLL QPNQFPKE.. 
  pf11_0488  .......... .......... .......... NLEMYAAKIH KIEPSMSN.. 
  pf13_0085  .......... .......... .......... TKQKVALKFI PKSNFL.... 
  pf13_0206  .......... .......... .......... ENNFVAIKKI INLCDE.... 
  pf13_0211  .......... .......... .......... TGQQRAIKII EKKKI..... 
  pf13_0258  .......... .......... .......... .TIHVACKIF LYKPKDLAEE 
  pf14_0227  .......... .......... .......... TKEVYAVKII KKKKKHK... 
  pf14_0294  .......... .......... .......... NKNIVAVKKI FGAFQN.... 
  pf14_0320  .......... .......... .......... KQNTCVVKFI NVPENMN... 
  pf14_0346  .......... .......... .......... TKIRYALKCV SKRSII.... 
  pf14_0392  .......... .......... .......... TDTFVAAKAI DKSTVQG... 
  pf14_0408  KKNENYNRQH DIKNNLHDNK HQIINNKKKV EPKYVCLKVM KNGKQFLDQ. 
  pf14_0423  .......... .......... .......... FNITYALKII RLSNSKYNTQ 
  pf14_0431  .......... .......... .......... NKKYYAVKVV RNIK...... 
  pf14_0476  .......... .......... .......... NKKKCAMKVT KFYIMLHLMC 
  pf14_0516  .......... .......... .......... THEIVAIKIL NKKRLI.... 
   pfa0380w  .......... .......... .......... TYLYMKIRKI LNKYSKRNEE 
   pfb0150c  EGINKLTYHN MNKNNISNEN NYNDDDSYD. EDNLVSLKII NLKYLS.... 
   pfb0520w  .......... .......... .......... KNILRINKFF DIHYSINNTA 
   pfb0605w  .......... .......... .......... DNKFYALKKY EKSLLEKKRD 
   pfb0665w  .......... .......... .......... NKRVYAMKVV LKECN..... 
   pfb0815w  .......... .......... .......... GHGEKAIKVI KKSQFDKMKY 
   pfc0385c  .......... .......... .........E ENKKVALKVM AKDTIM.... 
   pfc0420w  .......... .......... .......... LKISRAVKVV SKKKL..... 
   pfc0485w  .......... .......... .........L SKRYKAIKIL SKHLIEM... 
   pfc0525c  .......... .......... .......... TSEQVAIKKV LQD....... 
   pfc0755c  .......... .......... .......... CYLHFAVKVL RYFWPNFK.. 
   pfd0740w  .......... .......... .......... NNQRVALKKL KLNEEK.... 
   pfd0865c  .......... .......... .......... TKKIVALKKL KNFSSMH... 
   pfe1290w  .......... .......... .......... KINNMDIKCV YELDISC... 
   pfi1280c  .......... .......... .......... .GMHVAVKVP VDKMARQ... 
   pfi1685w  .......... .......... .......... NYPPVAIKRF EKCKII.... 
   pfl1370w  .......... .......... .......... TQEFFCWKAI SYRGLK.... 
   pfl1885c  .......... .......... .......... YGNRVVVKEV DKSK...... 
   pfl2250c  .......... .......... .......... NKKLYAMKIL RKENIL.... 
  mal7p1_91  .......... .......... .......... RYFELAVKEI DISRK..... 
  pf11_0060  .......... .......... .......... DKTKKIIKII NKQKVLN... 
   pfi1290w  .......... .......... .......... NTSTFALKIL DM........ 
   pfi1415w  .......... .......... .......... SIKRKIQKIY ICPKET.... 
   pfl0080c  .......... .......... .......... SDEIYISKVY DIYGIN.... 
       akt1  .......... .......... .......... TGRYYAMKIL KKEVIV.... 
      camk1  .......... .......... .......... TQKLVAIKCI AKEAL..... 
     camk2a  .......... .......... .......... AGQEYAAKII NTKKLS.... 
       cdk2  .......... .......... .......... TGEVVALKKI RLDTET.... 
       clk1  .......... .......... .......... GGRHVAVKIV KNVD...... 
     csnk1d  .......... .......... .......... AGEEVAIKLE CVKT...... 
    csnk1g1  .......... .......... .......... TNEYVAIKLE PIKS...... 
      dapk1  .......... .......... .......... TGLQYAAKFI KKRRTKSS.. 
       egfr  .......... .......... .......... VKIPVAIKEL REATS..... 
      gsk3b  .......... .......... .......... SGELVAIKKV LQD....... 
       insr  .......... .......... .......... AETRVAVKTV NESAS..... 
      limk1  .......... .......... .......... TGEVMVMKEL IRFDE..... 
     map2k1  .......... .......... .......... SGLVMARKLI HLEIK..... 
     map3k3  .......... .......... .......... TGRELASKQV QFDPDSP... 
     map4k1  .......... .......... .......... SGDLVALKMV KMEPD..... 
      mapk1  .......... .......... .......... NKVRVAIKKI SPFEH..... 
   mapkapk2  .......... .......... .......... TQEKFALKML QD........ 
       nek1  .......... .......... .......... DGRQYVIKEI NISRMS.... 
       nek7  .......... .......... .......... DGVPVALKKV QIFDLM.... 
       pak1  .......... .......... .......... TGQEVAIKQM NLQQQ..... 
     prkaca  .......... .......... .......... TGNHYAMKIL DKQKVV.... 
      prkca  .......... .......... .......... TEELYAIKIL KKDVVI.... 
       raf1  .......... .......... .......... .HGDVAVKIL KVVDPT.... 
      rock1  .......... .......... .......... TRKVYAMKLL SKFEMI.... 
        src  .......... .......... .......... .TTRVAIKTL KPGT...... 
     tgfbr1  .......... .......... .......... .GEEVAVKIF SSR....... 
        zak  .......... .......... .......... QDKEVAVKKL L......... 

             251                                                300
   pfl2280w  .......... .......... .......... .......... .......... 
mal13p1_196  .......... .......... .......... .......... .......... 
mal13p1_278  .......... .......... .......... .......... .......... 
mal13p1_279  .......... .......... .......... .......... .......... 
 mal13p1_84  .......... .......... .......... .......... .......... 
 mal6p1_108  .......... .......... .......... .......... .......... 
 mal6p1_146  .......... .......... .......... .......... .......... 
 mal6p1_191  .......... .......... .......... .......... .......... 
 mal6p1_271  .......... .......... .......... .......... .......... 
  mal6p1_56  .......... .......... .......... .......... .......... 
 mal7p1_100  .......... .......... .......... .......... .......... 
  mal7p1_18  .......... .......... .......... .......... .......... 
  mal7p1_73  .......... .......... .......... .......... .......... 
  pf07_0072  .......... .......... .......... .......... .......... 
  pf08_0044  .......... .......... .......... .......... .......... 
   pfc0105w  KCEINYL... .......... .......... .......... .......... 
  pf10_0141  .......... .......... .......... .......... .......... 
  pf11_0096  .......... .......... .......... .......... .......... 
  pf11_0147  .......... .......... .......... .......... .......... 
  pf11_0156  .......... .......... .......... .......... .......... 
  pf11_0220  .......... .......... .......... .......... .......... 
  pf11_0227  .......... .......... .......... .......... .......... 
  pf11_0239  .......... .......... .......... .......... .......... 
  pf11_0242  .......... .......... .......... .......... .......... 
  pf11_0377  .......... .......... .......... .......... .......... 
  pf11_0464  .......... .......... .......... .......... .......... 
  pf11_0488  .......... .......... .......... .......... .......... 
  pf13_0085  .......... .......... .......... .......... .......... 
  pf13_0206  .......... .......... .......... .......... .......... 
  pf13_0211  .......... .......... .......... .......... .......... 
  pf13_0258  SYCESYISTP RSSHRYIFPK INKNINGEDY KNTDMNNEKR KDQNIFTDNF 
  pf14_0227  .......... .......... .......... .......... .......... 
  pf14_0294  .......... .......... .......... .......... .......... 
  pf14_0320  .......... .......... .......... .......... .......... 
  pf14_0346  .......... .......... .......... .......... .......... 
  pf14_0392  .......... .......... .......... .......... .......... 
  pf14_0408  .......... .......... .......... .......... .......... 
  pf14_0423  TN........ .......... .......... .......... .......... 
  pf14_0431  .......... .......... .......... .......... .......... 
  pf14_0476  .......... .......... .......... .......... .......... 
  pf14_0516  .......... .......... .......... .......... .......... 
   pfa0380w  .......... .......... .......... .......... .......... 
   pfb0150c  .......... .......... .......... .......... .......... 
   pfb0520w  L......... .......... .......... .......... .......... 
   pfb0605w  FTK....... .......... .......... .......... .......... 
   pfb0665w  .......... .......... .......... .......... .......... 
   pfb0815w  SI........ .......... .......... .......... .......... 
   pfc0385c  .......... .......... .......... .......... .......... 
   pfc0420w  .......... .......... .......... .......... .......... 
   pfc0485w  .......... .......... .......... .......... .......... 
   pfc0525c  .......... .......... .......... .......... .......... 
   pfc0755c  .......... .......... .......... .......... .......... 
   pfd0740w  .......... .......... .......... .......... .......... 
   pfd0865c  .......... .......... .......... .......... .......... 
   pfe1290w  .......... .......... .......... .......... .......... 
   pfi1280c  .......... .......... .......... .......... .......... 
   pfi1685w  .......... .......... .......... .......... .......... 
   pfl1370w  .......... .......... .......... .......... .......... 
   pfl1885c  .......... .......... .......... .......... .......... 
   pfl2250c  .......... .......... .......... .......... .......... 
  mal7p1_91  .......... .......... .......... .......... .......... 
  pf11_0060  .......... .......... .......... .......... .......... 
   pfi1290w  .......... .......... .......... .......... .......... 
   pfi1415w  .......... .......... .......... .......... .......... 
   pfl0080c  .......... .......... .......... .......... .......... 
       akt1  .......... .......... .......... .......... .......... 
      camk1  .......... .......... .......... .......... .......... 
     camk2a  .......... .......... .......... .......... .......... 
       cdk2  .......... .......... .......... .......... .......... 
       clk1  .......... .......... .......... .......... .......... 
     csnk1d  .......... .......... .......... .......... .......... 
    csnk1g1  .......... .......... .......... .......... .......... 
      dapk1  .......... .......... .......... .......... .......... 
       egfr  .......... .......... .......... .......... .......... 
      gsk3b  .......... .......... .......... .......... .......... 
       insr  .......... .......... .......... .......... .......... 
      limk1  .......... .......... .......... .......... .......... 
     map2k1  .......... .......... .......... .......... .......... 
     map3k3  .......... .......... .......... .......... .......... 
     map4k1  .......... .......... .......... .......... .......... 
      mapk1  .......... .......... .......... .......... .......... 
   mapkapk2  .......... .......... .......... .......... .......... 
       nek1  .......... .......... .......... .......... .......... 
       nek7  .......... .......... .......... .......... .......... 
       pak1  .......... .......... .......... .......... .......... 
     prkaca  .......... .......... .......... .......... .......... 
      prkca  .......... .......... .......... .......... .......... 
       raf1  .......... .......... .......... .......... .......... 
      rock1  .......... .......... .......... .......... .......... 
        src  .......... .......... .......... .......... .......... 
     tgfbr1  .......... .......... .......... .......... .......... 
        zak  .......... .......... .......... .......... .......... 

             301                                                350
   pfl2280w  .......... .......... .......... .......... .......... 
mal13p1_196  .......... .......... .......... .......... .......... 
mal13p1_278  .......... .......... .......... .......... .......... 
mal13p1_279  .......... .......... .......... .......... .......... 
 mal13p1_84  .......... .......... .......... .......... .......... 
 mal6p1_108  .......... .......... .......... .......... .......... 
 mal6p1_146  .......... .......... .......... .......... .......... 
 mal6p1_191  .......... .......... .......... .......... .......... 
 mal6p1_271  .......... .......... .......... .......... .......... 
  mal6p1_56  .......... .......... .......... .......... .......... 
 mal7p1_100  .......... .......... .......... .......... .......... 
  mal7p1_18  .......... .......... .......... .......... .......... 
  mal7p1_73  .......... .......... .......... .......... .......... 
  pf07_0072  .......... .......... .......... .......... .......... 
  pf08_0044  .......... .......... .......... .......... .......... 
   pfc0105w  .......... .......... .......... .......... .......... 
  pf10_0141  .......... .......... .......... .......... .......... 
  pf11_0096  .......... .......... .......... .......... .......... 
  pf11_0147  .......... .......... .......... .......... .......... 
  pf11_0156  .......... .......... .......... .......... .......... 
  pf11_0220  .......... .......... .......... .......... .......... 
  pf11_0227  .......... .......... .......... .......... .......... 
  pf11_0239  .......... .......... .......... .......... .......... 
  pf11_0242  .......... .......... .......... .......... .......... 
  pf11_0377  .......... .......... .......... .......... .......... 
  pf11_0464  .......... .......... .......... .......... .......... 
  pf11_0488  .......... .......... .......... .......... .......... 
  pf13_0085  .......... .......... .......... .......... .......... 
  pf13_0206  .......... .......... .......... .......... .......... 
  pf13_0211  .......... .......... .......... .......... .......... 
  pf13_0258  HMDESSSMQH VPHVDDINYI EQEDNIENNT KYKNKKNNND INNSSDTLQR 
  pf14_0227  .......... .......... .......... .......... .......... 
  pf14_0294  .......... .......... .......... .......... .......... 
  pf14_0320  .......... .......... .......... .......... .......... 
  pf14_0346  .......... .......... .......... .......... .......... 
  pf14_0392  .......... .......... .......... .......... .......... 
  pf14_0408  .......... .......... .......... .......... .......... 
  pf14_0423  .......... .......... .......... .......... .......... 
  pf14_0431  .......... .......... .......... .......... .......... 
  pf14_0476  .......... .......... .......... .......... .......... 
  pf14_0516  .......... .......... .......... .......... .......... 
   pfa0380w  .......... .......... .......... .......... .......... 
   pfb0150c  .......... .......... .......... .......... .......... 
   pfb0520w  .......... .......... .......... .......... .......... 
   pfb0605w  .......... .......... .......... .......... .......... 
   pfb0665w  .......... .......... .......... .......... .......... 
   pfb0815w  .......... .......... .......... .......... .......... 
   pfc0385c  .......... .......... .......... .......... .......... 
   pfc0420w  .......... .......... .......... .......... .......... 
   pfc0485w  .......... .......... .......... .......... .......... 
   pfc0525c  .......... .......... .......... .......... .......... 
   pfc0755c  .......... .......... .......... .......... .......... 
   pfd0740w  .......... .......... .......... .......... .......... 
   pfd0865c  .......... .......... .......... .......... .......... 
   pfe1290w  .......... .......... .......... .......... .......... 
   pfi1280c  .......... .......... .......... .......... .......... 
   pfi1685w  .......... .......... .......... .......... .......... 
   pfl1370w  .......... .......... .......... .......... .......... 
   pfl1885c  .......... .......... .......... .......... .......... 
   pfl2250c  .......... .......... .......... .......... .......... 
  mal7p1_91  .......... .......... .......... .......... .......... 
  pf11_0060  .......... .......... .......... .......... .......... 
   pfi1290w  .......... .......... .......... .......... .......... 
   pfi1415w  .......... .......... .......... .......... .......... 
   pfl0080c  .......... .......... .......... .......... .......... 
       akt1  .......... .......... .......... .......... .......... 
      camk1  .......... .......... .......... .......... .......... 
     camk2a  .......... .......... .......... .......... .......... 
       cdk2  .......... .......... .......... .......... .......... 
       clk1  .......... .......... .......... .......... .......... 
     csnk1d  .......... .......... .......... .......... .......... 
    csnk1g1  .......... .......... .......... .......... .......... 
      dapk1  .......... .......... .......... .......... .......... 
       egfr  .......... .......... .......... .......... .......... 
      gsk3b  .......... .......... .......... .......... .......... 
       insr  .......... .......... .......... .......... .......... 
      limk1  .......... .......... .......... .......... .......... 
     map2k1  .......... .......... .......... .......... .......... 
     map3k3  .......... .......... .......... .......... .......... 
     map4k1  .......... .......... .......... .......... .......... 
      mapk1  .......... .......... .......... .......... .......... 
   mapkapk2  .......... .......... .......... .......... .......... 
       nek1  .......... .......... .......... .......... .......... 
       nek7  .......... .......... .......... .......... .......... 
       pak1  .......... .......... .......... .......... .......... 
     prkaca  .......... .......... .......... .......... .......... 
      prkca  .......... .......... .......... .......... .......... 
       raf1  .......... .......... .......... .......... .......... 
      rock1  .......... .......... .......... .......... .......... 
        src  .......... .......... .......... .......... .......... 
     tgfbr1  .......... .......... .......... .......... .......... 
        zak  .......... .......... .......... .......... .......... 

             351                                                400
   pfl2280w  .......... .......EKI DMANKEINIL KSL.....PP HKNIVQYYGS 
mal13p1_196  .......... ......ETSE LNAMREVYFG EIL.....KN CDNISRFIEY 
mal13p1_278  .......... .....KSQAA GQAYLEAKYH SVL......S HVNIIKMYGC 
mal13p1_279  .......... ......EGIP STTIREISIL KEL......K HSNIVKLYDV 
 mal13p1_84  .......... .........R NKVSREVDLL KKM.....NG STNIVKIKSV 
 mal6p1_108  .......... .......KNI NRFFQEIEIM KKL......D HPNIVKLYET 
 mal6p1_146  .......... .....DNVSS RRYFREIAAN RDI......Y SKHVVRYYTW 
 mal6p1_191  .......... .......KNL KNFLREIEIY KNI......Q RPNICTFYGI 
 mal6p1_271  .......... ....NEEGIS CTTLRELSCL KNI.....GR HPNILRLIDV 
  mal6p1_56  .......... .....KSTQE ALLRKEIELQ AHL......K HPHIACMYTW 
 mal7p1_100  .......... ......QKEK RQCLKEVELL SKL......N HPFIVKYIES 
  mal7p1_18  .......... .....SIMSY STYVNIYKII QRI......N NENVVKIYDL 
  mal7p1_73  .......... .......... .QLREEIEIH KDL......K HTNILQIILC 
  pf07_0072  .......... .....RKTDK ESLLREVELL KML......D HINIMKLYEF 
  pf08_0044  .......... .........S TRIFKEIEIM KKL......K HPNIVKLKHA 
   pfc0105w  .....NTVKV NSFDSSWVEL KEQQRERLFH YN.......M TKGVVSFIDS 
  pf10_0141  .......... ...IDDCGIN FVLLREIKIM KEI......K HKNIMSALDL 
  pf11_0096  .......... ........KK KKIKREIKIL QNL.....NG GPNIIKLLDI 
  pf11_0147  .......... ......LIDC KRILREITIL NRL......K SDYIIRLHDL 
  pf11_0156  .......... .......MMK KAAEKEISIL KKLNQYDKDN KRHIIRLLSS 
  pf11_0220  .......... ........EN NGFENEIIIM SRY......R HNNILSLLGY 
  pf11_0227  .......... .....KMNKV NDVLTEKNVM SKLN...TPG HANVIKLIET 
  pf11_0239  .......... .......MKH IKINEEINVL IYL......D HPNIIKIFDV 
  pf11_0242  .......... ......IYEK ELLRSEISIL RLL......R HPNVIYLKEI 
  pf11_0377  .......... ........KH PQLLYESKLY KIL.....GG GIGVPKVYWY 
  pf11_0464  .......... ....SFNRIV EMFTKEIINL SIC......Q CPGVIKLHKV 
  pf11_0488  .......... ...EIKNKII QRAENEINIH IHC.....HR HIFIVKLEFF 
  pf13_0085  .......... .....DVTDV HRVFIEIQTL RGL......I HNNIIKMYDV 
  pf13_0206  .......... .....NYGIS KCILRELTIL QKI......K HKNIINLKYV 
  pf13_0211  .......... .......HNI ERLKREILIM KQM......D HPNIIKLYEV 
  pf13_0258  NKKIKKMANL EIFRYFPTPV KYRNYEAKIL YSL.....RE CKHVIKLIGV 
  pf14_0227  .......... ....KSYNFE KMVKNEIKYL SIM......S HENIIKFKDF 
  pf14_0294  .......... ......CTDA QRTFREIIFL YEL.....NG HDNIIKLMDV 
  pf14_0320  .......... .....QNYIF RNIYNEIKAL VILNKVYNNI KNNKIRNYGL 
  pf14_0346  .......... .....NLNQQ NNIKLEREIT AEN......D HPFIIRLVRT 
  pf14_0392  .......... .....DIGLF EKLKDEIKIS CMM......N HPNVVKTLNI 
  pf14_0408  .......... ...GLLELMV LNILCNANTN NNL......S NKNIIQLYDS 
  pf14_0423  .......... NKHINEKDNN SYIMEEAIMI AKL......Q HENIVRYYDA 
  pf14_0431  .......... .......KYT RSAKIEADIL KKIQN.DDIN NNNIVKYHGK 
  pf14_0476  .......... .CPLKKTSHY NCFKRELFIM KTIN....NK HPYIVKILDY 
  pf14_0516  .......... .....EIINY DKIIKEIEIH KNI......N HNHICKFYDV 
   pfa0380w  .......... .KKNILKGKY CYNNGNFALL SYIN....KK HKHNKRYHQI 
   pfb0150c  .......... .....KKNSL KNILREVNFL KMC......E HPNVVKYFES 
   pfb0520w  .......... KIFLNKKKNI LEYFTELYIV SNL......R HPNVTLFLGA 
   pfb0605w  ........SN NDKISIKSKY DDFKNELQII TDI......K NEYCLTCEGI 
   pfb0665w  .......... ......EIFV DNFIKKYLFL KNN......P HKNIISIYDI 
   pfb0815w  .........T NKIECDDKIH EEIYNEISLL KSL......D HPNIIKLFDV 
   pfc0385c  .......... .....SLNIE RQVLKEIIIQ ASL......K HINILELIAY 
   pfc0420w  .......... .......KNI PRFRQEIDIM KNL......D HPNVVKLLET 
   pfc0485w  .......... ....AKDKVQ EDPLSEYYYR DSM.....SG HSNILSCDNI 
   pfc0525c  .......... .........P QYKNRELMIM KNL......N HINIIYLKDY 
   pfc0755c  .......... ....YKFGSE EFAVNEYNIM RIL......F HPNVVCLIDS 
   pfd0740w  .......... ......DGFA KTYIREISIL NSL......K HENIVELIGV 
   pfd0865c  .......... .....NEGFA MTSLREINIL LQL......Q HDNILSIKEV 
   pfe1290w  .......... ....MNNKEK MNVVNEIRAL IKM.....SV HPFIVRYKEA 
   pfi1280c  .......... ....DPYGLT KRSINEWKIL AKC......D HPNIIKLCGG 
   pfi1685w  .......... .....RQKQV DHVFSERKIL NYI......N HPFCVNLHGS 
   pfl1370w  .......... ......EREK SQLVIEVNVM REL......K HKNIVRYIDR 
   pfl1885c  .......... .......VKE SNVYTEIEVL RKV......M HKYIIKLISA 
   pfl2250c  .......... .....SRNQL EHTKVERNIL KCV......S HPFIVKMYYA 
  mal7p1_91  .......... .......GNE FQFLREQELL CH.......F NCNVIKPLST 
  pf11_0060  .......... .....SFGVS WQNMMEYIIS LN.......E HKNLMKIFNI 
   pfi1290w  .......... .........N EFNLNESIIM REK......A HTNIIKIYCV 
   pfi1415w  .......FFN PFFNNFITYE HGIKLERHLT KHL......C HRNIVLMDSF 
   pfl0080c  .......... ......EDDL NKYMNELYIM NKL.....RN CENIVNIIDY 
       akt1  .......... .....AKDEV AHTLTENRVL QNS......R HPFLTALKYS 
      camk1  .......... ......EGKE GSMENEIAVL HKI......K HPNIVALDDI 
     camk2a  .......... ......ARDH QKLEREARIC RLL......K HPNIVRLHDS 
       cdk2  .......... ......EGVP STAIREISLL KEL......N HPNIVKLLDV 
       clk1  .......... .......RYC EAARSEIQVL EHLN....TT DPNSTFRCVQ 
     csnk1d  .......... ........KH PQLHIESKIY KMM.....QG GVGIPTIRWC 
    csnk1g1  .......... ........RA PQLHLEYRFY KQLG....SA GEGLPQVYYF 
      dapk1  .......... ....RRGVSR EDIEREVSIL KEI......Q HPNVITLHEV 
       egfr  .......... ......PKAN KEILDEAYVM ASV......D NPHVCRLLGI 
      gsk3b  .......... .........K RFKNRELQIM RKL......D HCNIVRLRYF 
       insr  .......... ......LRER IEFLNEASVM KGF......T CHHVVRLLGV 
      limk1  .......... .......ETQ RTFLKEVKVM RCL......E HPNVLKFIGV 
     map2k1  .......... ......PAIR NQIIRELQVL HEC......N SPYIVGFYGA 
     map3k3  .......... ....ETSKEV SALECEIQLL KNL......Q HERIVQYYGC 
     map4k1  .......... .......DDV STLQKEILIL KTC......R HANIVAYHGS 
      mapk1  .......... ......QTYC QRTLREIKIL LRF......R HENIIGINDI 
   mapkapk2  .......... .........C PKARREVELH WRA.....SQ CPHIVRIVDV 
       nek1  .......... ......SKER EESRREVAVL ANM......K HPNIVQYRES 
       nek7  .......... .....DAKAR ADCIKEIDLL KQL......N HPNVIKYYAS 
       pak1  .......... .......PKK ELIINEILVM REN......K NPNIVNYLDS 
     prkaca  .......... .....KLKQI EHTLNEKRIL QAV......N FPFLVKLEFS 
      prkca  .......... .....QDDDV ECTMVEKRVL ALL.....DK PPFLTQLHSC 
       raf1  .......... ......PEQF QAFRNEVAVL RKT......R HVNILLFMGY 
      rock1  .......... .....KRSDS AFFWEERDIM AFA......N SPWVVQLFYA 
        src  .......... .......MSP EAFLQEAQVM KKL......R HEKLVQLYAV 
     tgfbr1  .......... ........EE RSWFREAEIY QTVM....LR HENILGFIAA 
        zak  .......... .......... .KIEKEAEIL SVL......S HRNIIQFYGV 

             401                                                450
   pfl2280w  TIISE..... .......... .......... .......... .......... 
mal13p1_196  FKEYEINET. .......... .......... .......... .......... 
mal13p1_278  MQD....... .......... .......... .......... .......... 
mal13p1_279  IHT....... .......... .......... .......... .......... 
 mal13p1_84  FYTTTK.... .......... .......... .......... .......... 
 mal6p1_108  YEN....... .......... .......... .......... .......... 
 mal6p1_146  WCE....... .......... .......... .......... .......... 
 mal6p1_191  CIK....... .......... .......... .......... .......... 
 mal6p1_271  TIDRQKLISE YINRQILQHY TS........ .......... .......... 
  mal6p1_56  FHT....... .......... .......... .......... .......... 
 mal7p1_100  YIE....... .......... .......... .......... .......... 
  mal7p1_18  LEN....... .......... .......... .......... .......... 
  mal7p1_73  AED....... .......... .......... .......... .......... 
  pf07_0072  FED....... .......... .......... .......... .......... 
  pf08_0044  FYTSTN.... .......... .......... .......... .......... 
   pfc0105w  FEHKG..... .......... .......... .......... .......... 
  pf10_0141  YCE....... .......... .......... .......... .......... 
  pf11_0096  VKDP...... .......... .......... .......... .......... 
  pf11_0147  IIPEDL.... .......... .......... .......... .......... 
  pf11_0156  IKY....... .......... .......... .......... .......... 
  pf11_0220  ATN....... .......... .......... .......... .......... 
  pf11_0227  FKD....... .......... .......... .......... .......... 
  pf11_0239  YEN....... .......... .......... .......... .......... 
  pf11_0242  INT....... .......... .......... .......... .......... 
  pf11_0377  GIE....... .......... .......... .......... .......... 
  pf11_0464  IGG....... .......... .......... .......... .......... 
  pf11_0488  FVFG...... .......... .......... .......... .......... 
  pf13_0085  NHF....... .......... .......... .......... .......... 
  pf13_0206  FYGKDIEDKL .......... .......... .......... .......... 
  pf13_0211  YED....... .......... .......... .......... .......... 
  pf13_0258  CSLR...... .......... .......... .......... .......... 
  pf14_0227  FED....... .......... .......... .......... .......... 
  pf14_0294  IKAK...... .......... .......... .......... .......... 
  pf14_0320  ILNDED.... .......... .......... .......... .......... 
  pf14_0346  FKD....... .......... .......... .......... .......... 
  pf14_0392  LET....... .......... .......... .......... .......... 
  pf14_0408  FYY....... .......... .......... .......... .......... 
  pf14_0423  WVEENVDFFL YKELQNEFKN IKIKIKNEKM KNEKMKNEKI ISGKIKNENI 
  pf14_0431  FMY....... .......... .......... .......... .......... 
  pf14_0476  HEKIW..... .......... .......... .......... .......... 
  pf14_0516  YQN....... .......... .......... .......... .......... 
   pfa0380w  KEKNGNNK.. .......... .......... .......... .......... 
   pfb0150c  FFWP...... .......... .......... .......... .......... 
   pfb0520w  IN........ .......... .......... .......... .......... 
   pfb0605w  ITN....... .......... .......... .......... .......... 
   pfb0665w  FCN....... .......... .......... .......... .......... 
   pfb0815w  FED....... .......... .......... .......... .......... 
   pfc0385c  FED....... .......... .......... .......... .......... 
   pfc0420w  FED....... .......... .......... .......... .......... 
   pfc0485w  FDD....... .......... .......... .......... .......... 
   pfc0525c  YYTESFK... .......... .......... .......... .......... 
   pfc0755c  FRVHTYRKGK TKNHRNNKGM INDEDSAAEY DF........ .......... 
   pfd0740w  VHSILPVNFN NQNMINQSPQ NS........ .......... .......... 
   pfd0865c  VFGK...... .......... .......... .......... .......... 
   pfe1290w  FVE....... .......... .......... .......... .......... 
   pfi1280c  IIHS...... .......... .......... .......... .......... 
   pfi1685w  FKD....... .......... .......... .......... .......... 
   pfl1370w  FLNK...... .......... .......... .......... .......... 
   pfl1885c  YEQ....... .......... .......... .......... .......... 
   pfl2250c  FQT....... .......... .......... .......... .......... 
  mal7p1_91  KIGHL..... .......... .......... .......... .......... 
  pf11_0060  YDD....... .......... .......... .......... .......... 
   pfi1290w  FKGYQILINR .......... .......... .......... .......... 
   pfi1415w  FFFHNYIVTM YPFGGYPLMV WCKEKEKFVL GNEERKKKKK KIMSIPEFLG 
   pfl0080c  IKE....... .......... .......... .......... .......... 
       akt1  FQT....... .......... .......... .......... .......... 
      camk1  YES....... .......... .......... .......... .......... 
     camk2a  ISE....... .......... .......... .......... .......... 
       cdk2  IHT....... .......... .......... .......... .......... 
       clk1  MLEWFEH... .......... .......... .......... .......... 
     csnk1d  GAE....... .......... .......... .......... .......... 
    csnk1g1  GPC....... .......... .......... .......... .......... 
      dapk1  YEN....... .......... .......... .......... .......... 
       egfr  CLT....... .......... .......... .......... .......... 
      gsk3b  FYSSGE.... .......... .......... .......... .......... 
       insr  VSK....... .......... .......... .......... .......... 
      limk1  LYK....... .......... .......... .......... .......... 
     map2k1  FYS....... .......... .......... .......... .......... 
     map3k3  LRDR...... .......... .......... .......... .......... 
     map4k1  YLW....... .......... .......... .......... .......... 
      mapk1  IRAPTI.... .......... .......... .......... .......... 
   mapkapk2  YENLY..... .......... .......... .......... .......... 
       nek1  FEE....... .......... .......... .......... .......... 
       nek7  FIE....... .......... .......... .......... .......... 
       pak1  YLV....... .......... .......... .......... .......... 
     prkaca  FKD....... .......... .......... .......... .......... 
      prkca  FQT....... .......... .......... .......... .......... 
       raf1  MTK....... .......... .......... .......... .......... 
      rock1  FQD....... .......... .......... .......... .......... 
        src  VSE....... .......... .......... .......... .......... 
     tgfbr1  DNKDN..... .......... .......... .......... .......... 
        zak  ILE....... .......... .......... .......... .......... 

             451                                                500
   pfl2280w  .......... .......... .......... .......... .......... 
mal13p1_196  .......... .......... .......... .......... .......... 
mal13p1_278  .......... .......... .......... .......... .......... 
mal13p1_279  .......... .......... .......... .......... .......... 
 mal13p1_84  .......... .......... .......... .......... .......... 
 mal6p1_108  .......... .......... .......... .......... .......... 
 mal6p1_146  .......... .......... .......... .......... .......... 
 mal6p1_191  .......... .......... .......... .......... .......... 
 mal6p1_271  .......... .......... .......... .......... .......... 
  mal6p1_56  .......... .......... .......... .......... .......... 
 mal7p1_100  .......... .......... .......... .......... .......... 
  mal7p1_18  .......... .......... .......... .......... .......... 
  mal7p1_73  .......... .......... .......... .......... .......... 
  pf07_0072  .......... .......... .......... .......... .......... 
  pf08_0044  .......... .......... .......... .......... .......... 
   pfc0105w  .......... .......... .......... .......... .......... 
  pf10_0141  .......... .......... .......... .......... .......... 
  pf11_0096  .......... .......... .......... .......... .......... 
  pf11_0147  .......... .......... .......... .......... .......... 
  pf11_0156  .......... .......... .......... .......... .......... 
  pf11_0220  .......... .......... .......... .......... .......... 
  pf11_0227  .......... .......... .......... .......... .......... 
  pf11_0239  .......... .......... .......... .......... .......... 
  pf11_0242  .......... .......... .......... .......... .......... 
  pf11_0377  .......... .......... .......... .......... .......... 
  pf11_0464  .......... .......... .......... .......... .......... 
  pf11_0488  .......... .......... .......... .......... .......... 
  pf13_0085  .......... .......... .......... .......... .......... 
  pf13_0206  .......... .......... .......... .......... .......... 
  pf13_0211  .......... .......... .......... .......... .......... 
  pf13_0258  .......... .......... .......... .......... .......... 
  pf14_0227  .......... .......... .......... .......... .......... 
  pf14_0294  .......... .......... .......... .......... .......... 
  pf14_0320  .......... .......... .......... .......... .......... 
  pf14_0346  .......... .......... .......... .......... .......... 
  pf14_0392  .......... .......... .......... .......... .......... 
  pf14_0408  .......... .......... .......... .......... .......... 
  pf14_0423  KSENIKSENI K......... .......... .......... .SENIKSENI 
  pf14_0431  .......... .......... .......... .......... .......... 
  pf14_0476  .......... .......... .......... .......... .......... 
  pf14_0516  .......... .......... .......... .......... .......... 
   pfa0380w  .......... .......... .......... .......... .......... 
   pfb0150c  .......... .......... .......... .......... .......... 
   pfb0520w  .......... .......... .......... .......... .......... 
   pfb0605w  .......... .......... .......... .......... .......... 
   pfb0665w  .......... .......... .......... .......... .......... 
   pfb0815w  .......... .......... .......... .......... .......... 
   pfc0385c  .......... .......... .......... .......... .......... 
   pfc0420w  .......... .......... .......... .......... .......... 
   pfc0485w  .......... .......... .......... .......... .......... 
   pfc0525c  .......... .......... .......... .......... .......... 
   pfc0755c  .......... .......... .......... .......... .......... 
   pfd0740w  .......... .......... .......... .......... .......... 
   pfd0865c  .......... .......... .......... .......... .......... 
   pfe1290w  .......... .......... .......... .......... .......... 
   pfi1280c  .......... .......... .......... .......... .......... 
   pfi1685w  .......... .......... .......... .......... .......... 
   pfl1370w  .......... .......... .......... .......... .......... 
   pfl1885c  .......... .......... .......... .......... .......... 
   pfl2250c  .......... .......... .......... .......... .......... 
  mal7p1_91  .......... .......... .......... .......... .......... 
  pf11_0060  .......... .......... .......... .......... .......... 
   pfi1290w  .......... .......... .......... .......... .......... 
   pfi1415w  QYHNVPHVFK DYMSSNDFIS GINNINESDA LFNNIQYINQ A......... 
   pfl0080c  .......... .......... .......... .......... .......... 
       akt1  .......... .......... .......... .......... .......... 
      camk1  .......... .......... .......... .......... .......... 
     camk2a  .......... .......... .......... .......... .......... 
       cdk2  .......... .......... .......... .......... .......... 
       clk1  .......... .......... .......... .......... .......... 
     csnk1d  .......... .......... .......... .......... .......... 
    csnk1g1  .......... .......... .......... .......... .......... 
      dapk1  .......... .......... .......... .......... .......... 
       egfr  .......... .......... .......... .......... .......... 
      gsk3b  .......... .......... .......... .......... .......... 
       insr  .......... .......... .......... .......... .......... 
      limk1  .......... .......... .......... .......... .......... 
     map2k1  .......... .......... .......... .......... .......... 
     map3k3  .......... .......... .......... .......... .......... 
     map4k1  .......... .......... .......... .......... .......... 
      mapk1  .......... .......... .......... .......... .......... 
   mapkapk2  .......... .......... .......... .......... .......... 
       nek1  .......... .......... .......... .......... .......... 
       nek7  .......... .......... .......... .......... .......... 
       pak1  .......... .......... .......... .......... .......... 
     prkaca  .......... .......... .......... .......... .......... 
      prkca  .......... .......... .......... .......... .......... 
       raf1  .......... .......... .......... .......... .......... 
      rock1  .......... .......... .......... .......... .......... 
        src  .......... .......... .......... .......... .......... 
     tgfbr1  .......... .......... .......... .......... .......... 
        zak  .......... .......... .......... .......... .......... 

             501                                                550
   pfl2280w  .......... .......... .......NNY KIVIMLMEYC ERGNLLNIFQ 
mal13p1_196  .......... .......... ....VNKKKE EYIYFWLVFV NEGYSLSKHL 
mal13p1_278  .......... .......... .........E EYIYHVLEFC SKGSIYSISK 
mal13p1_279  .......... .......... .........K KRLVLVFEHL ..DQDLKKLL 
 mal13p1_84  .......... .......... .......KGY RIQNIVFKYM ..TYSLGRYI 
 mal6p1_108  .......... .......... .........D NYIYLIMELC .SGRELFDSI 
 mal6p1_146  .......... .......... .......... EPQFLPMHLM ..PKEIQNLV 
 mal6p1_191  .......... .......... .........S NKLMLLLEYY .AKGNLFNFL 
 mal6p1_271  .......... .NYHHHHHSK LDITPLAADQ KFIFAAYEYC .DGGDLKKLI 
  mal6p1_56  .......... .......... .........S SHVFFVMEYC .SNGDLFTYL 
 mal7p1_100  .......... .......... .........G DTLRIVMKHC .KGGDLYHYI 
  mal7p1_18  .......... .......... .........K LHFFIVMELC .EGIDLVDYV 
  mal7p1_73  .......... .......... .........E NDIWIFLEYS .SIGTLYSYV 
  pf07_0072  .......... .......... .........N NYYYLVSDVY .TGGELFDEI 
  pf08_0044  .......... .......... .......DGG VYVHMVMEYG ..NTDLASSL 
   pfc0105w  .......... .......... .......PNG THICMVFEFM ..GPNLLSLI 
  pf10_0141  .......... .......... .........K DYINLVMEIM ..DYDLSKII 
  pf11_0096  .......... .......... ........VT KTPSLIFEYI .NNIDFKTLY 
  pf11_0147  .......... .......... .......LKF DELYIVLEIA ..DSDLKKLF 
  pf11_0156  .......... .......... .........K NHLCLVFEWM ..WGNLRIAL 
  pf11_0220  .......... .......... .........K NNFYLIYEYV .NLGDLRTLL 
  pf11_0227  .......... .......... .........K ENVYLLYEYA ..DYDLWEFL 
  pf11_0239  .......... .......... .........V DCTYIVMELC .EGGELMSRI 
  pf11_0242  .......... .......... .........K ETLYISMELV .KGGELYDFL 
  pf11_0377  .......... .......... .........G DFTIMVLDLL ..GPSLEDLF 
  pf11_0464  .......... .......... .........K EGWILIQDFA .NDGTLWKEN 
  pf11_0488  .......... .......... ........SA TNLLVGMELC ..DIDLDKYI 
  pf13_0085  .......... .......... .........Q NYVCLIMEYA .INGDLKNYI 
  pf13_0206  .......... .......... ...KGENLEN SCLYLAFEYC ..DIDLFNLI 
  pf13_0211  .......... .......... .........N EKLYLVLELC .DGGELFDKI 
  pf13_0258  .......... .......... .........E GEESLILQHC .PGGSLEKYI 
  pf14_0227  .......... .......... .........K NKFYIVLEKC .EGGELFYKV 
  pf14_0294  .......... .......... ........ND NDIYLIFDFM ..ETDLHEVI 
  pf14_0320  .......... .......... ......NKYD FSYYILMHYY ..ISSLKEFI 
  pf14_0346  .......... .......... .........S KYFYFLTELV .TGGELYDAI 
  pf14_0392  .......... .......... .........K DKIIQIMEYC .DAGDLISYV 
  pf14_0408  .......... .......... .........K EHLIIVTEYM ..QSDLYNYF 
  pf14_0423  KSEKVKNLYI EEIKYFWNHY KKNKDPNVND KYLYILMEYC .PGKTLREAI 
  pf14_0431  .......... .......... .........Y DHMCLIFEPL ..GPSLYEII 
  pf14_0476  .......... .......... .......KKY YIVKLILEYC .EGGNLFEYI 
  pf14_0516  .......... .......... .........K NNIYMILEYV .ENGNLLTYI 
   pfa0380w  .......... .......... .....ETKYK FNLYIRMEYC ..KSTLENYI 
   pfb0150c  .......... .......... .........P CYLVIVCEYL .SGGTLYDLY 
   pfb0520w  .......... .......... .......... NPRAIVLEYI .QYGTLFDIL 
   pfb0605w  .......... .......... .........Y DEVYIIYEYM .ENDSILKFD 
   pfb0665w  .......... .......... .........N NYICIIMDYC .EGSTLLDYF 
   pfb0815w  .......... .......... .........K KYFYLVTEFY .EGGELFEQI 
   pfc0385c  .......... .......... .........K TRLFLILELA .NGGSVRNKM 
   pfc0420w  .......... .......... .........S NQIYLVMELC .TGGELFDKI 
   pfc0485w  .......... .......... .........N LYIYMVMPFA .VHGDLFEVM 
   pfc0525c  .......... .......... .....KNEKN IFLNVVMEYI ..PQTVHKYM 
   pfc0755c  SFQRHRKPER NQYSPSLETV QRNNRYSNFV AKNCITIEDL ..EKDLVMHS 
   pfd0740w  .......... HPIHINHNNI FHNKFFDQNN YKDFLITEKN .YFGNKKNRR 
   pfd0865c  .......... .......... ........HL NDIYLVMEYI ..EHELKMIL 
   pfe1290w  .......... .......... .........D CVLYVAMDYC .INGDLGKVI 
   pfi1280c  .......... .......... .........Y FDIWLVTKLV .NGLDLHTIK 
   pfi1685w  .......... .......... .........D SYLYLVLEFV .IGGEFFTFL 
   pfl1370w  .......... .......... ........AN QKLYILMEFC .DAGDLSRNI 
   pfl1885c  .......... .......... .........E GFVYLVLEYL .KGGELFEYL 
   pfl2250c  .......... .......... .........K QKLYFILEYC .PGGELFFHL 
  mal7p1_91  .......... .......... .......KDK QNYEILMHCA ..TGDLRKLL 
  pf11_0060  .......... .......... .........N KNFYIVMEKL .YGKELFNFL 
   pfi1290w  .......... .......... ...QRENEKK ESLCFLLELA ..DTSLEKLF 
   pfi1415w  .......... .......... ........ND QEENKLEPYD ..KGNISMNY 
   pfl0080c  .......... .......... .........N DTLSFILEFC .NQGDLHSDI 
       akt1  .......... .......... .........H DRLCFVMEYA .NGGELFFHL 
      camk1  .......... .......... .........G GHLYLIMQLV .SGGELFDRI 
     camk2a  .......... .......... .........E GHHYLIFDLV .TGGELFEDI 
       cdk2  .......... .......... .........E NKLYLVFEFL ..HQDLKKFM 
       clk1  .......... .......... .........H GHICIVFELL ..GLSTYDFI 
     csnk1d  .......... .......... .........G DYNVMVMELL ..GPSLEDLF 
    csnk1g1  .......... .......... .........G KYNAMVLELL ..GPSLEDLF 
      dapk1  .......... .......... .........K TDVILILELV .AGGELFDFL 
       egfr  .......... .......... .......... STVQLITQLM .PFGCLLDYV 
      gsk3b  .......... .......... ......KKDE VYLNLVLDYV ..PETVYRVA 
       insr  .......... .......... .........G QPTLVVMELM .AHGDLKSYL 
      limk1  .......... .......... .........D KRLNFITEYI .KGGTLRGII 
     map2k1  .......... .......... .........D GEISICMEHM .DGGSLDQVL 
     map3k3  .......... .......... ........AE KTLTIFMEYM .PGGSVKDQL 
     map4k1  .......... .......... .........L QKLWICMEFC .GAGSLQDIY 
      mapk1  .......... .......... .......EQM KDVYIVQDLM ..ETDLYKLL 
   mapkapk2  .......... .......... .......AGR KCLLIVMECL .DGGELFSRI 
       nek1  .......... .......... .........N GSLYIVMDYC .EGGDLFKRI 
       nek7  .......... .......... .........D NELNIVLELA .DAGDLSRMI 
       pak1  .......... .......... .........G DELWVVMEYL .AGGSLTDVV 
     prkaca  .......... .......... .........N SNLYMVMEYV .PGGEMFSHL 
      prkca  .......... .......... .........V DRLYFVMEYV .NGGDLMYHI 
       raf1  .......... .......... .......... DNLAIVTQWC .EGSSLYKHL 
      rock1  .......... .......... .........D RYLYMVMEYM .PGGDLVNLM 
        src  .......... .......... .......... EPIYIVTEYM .SKGSLLDFL 
     tgfbr1  .......... .......... .......GTW TQLWLVSDYH .EHGSLFDYL 
        zak  .......... .......... .........P PNYGIVTEYA .SLGSLYDYI 

             551                                                600
   pfl2280w  KN........ .......... .......... .......... .......... 
mal13p1_196  FDTSSSTLGL VT........ .......... .......... .......... 
mal13p1_278  NF........ .......... .......... .......... .......... 
mal13p1_279  DVC....... .......... .......... .......... .......... 
 mal13p1_84  RMK....... .......... .......... .......... .......... 
 mal6p1_108  IE........ .......... .......... .......... .......... 
 mal6p1_146  KKNKDTFKKR LTKNKKYSNN CISDSSNNNN SSCYSASSYN SSINSNYRNM 
 mal6p1_191  KN........ .......... .......... .......... .......... 
 mal6p1_271  QKTKI..... .......... .......... .......... .......... 
  mal6p1_56  NE........ .......... .......... .......... .......... 
 mal7p1_100  QNKK...... .......... .......... .......... .......... 
  mal7p1_18  SK........ .......... .......... .......... .......... 
  mal7p1_73  GF........ .......... .......... .......... .......... 
  pf07_0072  IS........ .......... .......... .......... .......... 
  pf08_0044  YYITLKDSKE FLKDSFDLDN YNYEDYDDNK SEKDMLPNDQ QKSDFYYYRS 
   pfc0105w  KHY....... .......... .......... .......... .......... 
  pf10_0141  NR........ .......... .......... .......... .......... 
  pf11_0096  P......... .......... .......... .......... .......... 
  pf11_0147  KT........ .......... .......... .......... .......... 
  pf11_0156  KKYG...... .......... .......... .......... .......... 
  pf11_0220  FNHYYYYNSK NKENPELSYY NISCYENYLR KKKSSSSC.. .......... 
  pf11_0227  KIR....... .......... .......... .......... .......... 
  pf11_0239  KN........ .......... .......... .......... .......... 
  pf11_0242  LA........ .......... .......... .......... .......... 
  pf11_0377  TLC....... .......... .......... .......... .......... 
  pf11_0464  L......... .......... .......... .......... .......... 
  pf11_0488  KY........ .......... .......... .......... .......... 
  pf13_0085  KNK....... .......... .......... .......... .......... 
  pf13_0206  KK........ .......... .......... .......... .......... 
  pf13_0211  VK........ .......... .......... .......... .......... 
  pf13_0258  YKDEKKK... .......... .......... .......... .......... 
  pf14_0227  VKNKCLM... .......... .......... .......... .......... 
  pf14_0294  KA........ .......... .......... .......... .......... 
  pf14_0320  NKQHDNYIKQ LKRVQLKNVV NGFVSFKNIN DIKKKKKKKK MKKNI..... 
  pf14_0346  RK........ .......... .......... .......... .......... 
  pf14_0392  RN........ .......... .......... .......... .......... 
  pf14_0408  IRK....... .......... .......... .......... .......... 
  pf14_0423  DCG....... .......... .......... .......... .......... 
  pf14_0431  TRN....... .......... .......... .......... .......... 
  pf14_0476  KI........ .......... .......... .......... .......... 
  pf14_0516  YN........ .......... .......... .......... .......... 
   pfa0380w  NT........ .......... .......... .......... .......... 
   pfb0150c  KN........ .......... .......... .......... .......... 
   pfb0520w  HKY....... .......... .......... .......... .......... 
   pfb0605w  EYFFVL.... .......... .......... .......... .......... 
   pfb0665w  MSL....... .......... .......... .......... .......... 
   pfb0815w  IN........ .......... .......... .......... .......... 
   pfc0385c  KQK....... .......... .......... .......... .......... 
   pfc0420w  VK........ .......... .......... .......... .......... 
   pfc0485w  KNR....... .......... .......... .......... .......... 
   pfc0525c  KYYS...... .......... .......... .......... .......... 
   pfc0755c  IDKPENVEQN FSSYRDGHVY NNDITMGGMY KKGVKKGEHD SKKVLLYMGG 
   pfd0740w  TLNEDMLSVV DISSNEDMLS VVDISSNEDM LSVVDISSNE DMLSVVDISS 
   pfd0865c  DNK....... .......... .......... .......... .......... 
   pfe1290w  KKHK...... .......... .......... .......... .......... 
   pfi1280c  NNMN...... .......... .......... .......... .......... 
   pfi1685w  RR........ .......... .......... .......... .......... 
   pfl1370w  QKCY...... .......... .......... .......... .......... 
   pfl1885c  NN........ .......... .......... .......... .......... 
   pfl2250c  SK........ .......... .......... .......... .......... 
  mal7p1_91  QNLLYHRKKE YEKKKKVNKI LKLIHILFGR KYHCFESLYN F......... 
  pf11_0060  VY........ .......... .......... .......... .......... 
   pfi1290w  CDK....... .......... .......... .......... .......... 
   pfi1415w  LNVPHDKEHV LKVYTFFPQI IDNDYYNGMP HGIVRN.... .......... 
   pfl0080c  LRKK...... .......... .......... .......... .......... 
       akt1  SR........ .......... .......... .......... .......... 
      camk1  VE........ .......... .......... .......... .......... 
     camk2a  VA........ .......... .......... .......... .......... 
       cdk2  DAS....... .......... .......... .......... .......... 
       clk1  KEN....... .......... .......... .......... .......... 
     csnk1d  NFC....... .......... .......... .......... .......... 
    csnk1g1  DLC....... .......... .......... .......... .......... 
      dapk1  AE........ .......... .......... .......... .......... 
       egfr  REH....... .......... .......... .......... .......... 
      gsk3b  RHYS...... .......... .......... .......... .......... 
       insr  RSLRPEA... .......... .......... .......... .......... 
      limk1  KSM....... .......... .......... .......... .......... 
     map2k1  KK........ .......... .......... .......... .......... 
     map3k3  KA........ .......... .......... .......... .......... 
     map4k1  QV........ .......... .......... .......... .......... 
      mapk1  KT........ .......... .......... .......... .......... 
   mapkapk2  QDR....... .......... .......... .......... .......... 
       nek1  NAQ....... .......... .......... .......... .......... 
       nek7  KHFK...... .......... .......... .......... .......... 
       pak1  TE........ .......... .......... .......... .......... 
     prkaca  RR........ .......... .......... .......... .......... 
      prkca  QQ........ .......... .......... .......... .......... 
       raf1  HVQ....... .......... .......... .......... .......... 
      rock1  SN........ .......... .......... .......... .......... 
        src  KGE....... .......... .......... .......... .......... 
     tgfbr1  NR........ .......... .......... .......... .......... 
        zak  NSN....... .......... .......... .......... .......... 

             601                                                650
   pfl2280w  .......... .......... .......... .......... .......... 
mal13p1_196  .......... .......... .......... .......... .......... 
mal13p1_278  .......... .......... .......... .......... .......... 
mal13p1_279  .......... .......... .......... .......... .......... 
 mal13p1_84  .......... .......... .......... .......... .......... 
 mal6p1_108  .......... .......... .......... .......... .......... 
 mal6p1_146  KLWIKKKEQS PDMKRYKEVL RKNNAPNLVF YSDNDGLTSK NKENPEKNHN 
 mal6p1_191  .......... .......... .......... .......... .......... 
 mal6p1_271  .......... .......... .......... .......... .......... 
  mal6p1_56  .......... .......... .......... .......... .......... 
 mal7p1_100  .......... .......... .......... .......... .......... 
  mal7p1_18  .......... .......... .......... .......... .......... 
  mal7p1_73  .......... .......... .......... .......... .......... 
  pf07_0072  .......... .......... .......... .......... .......... 
  pf08_0044  LPNQNEEMTA DEKSGIHPGN NNMIVQGMIN SNNNNNRDNN GDNNSSNN.. 
   pfc0105w  .......... .......... .......... .......... .......... 
  pf10_0141  .......... .......... .......... .......... .......... 
  pf11_0096  .......... .......... .......... .......... .......... 
  pf11_0147  .......... .......... .......... .......... .......... 
  pf11_0156  .......... .......... .......... .......... .......... 
  pf11_0220  .......... .......... .......... .......... .......... 
  pf11_0227  .......... .......... .......... .......... .......... 
  pf11_0239  .......... .......... .......... .......... .......... 
  pf11_0242  .......... .......... .......... .......... .......... 
  pf11_0377  .......... .......... .......... .......... .......... 
  pf11_0464  .......... .......... .......... .......... .......... 
  pf11_0488  .......... .......... .......... .......... .......... 
  pf13_0085  .......... .......... .......... .......... .......... 
  pf13_0206  .......... .......... .......... .......... .......... 
  pf13_0211  .......... .......... .......... .......... .......... 
  pf13_0258  .......... .......... .......... .......... .......... 
  pf14_0227  .......... .......... .......... .......... .......... 
  pf14_0294  .......... .......... .......... .......... .......... 
  pf14_0320  .......... .......... .......... .......... .......... 
  pf14_0346  .......... .......... .......... .......... .......... 
  pf14_0392  .......... .......... .......... .......... .......... 
  pf14_0408  .......... .......... .......... .......... .......... 
  pf14_0423  .......... .......... .......... .......... .......... 
  pf14_0431  .......... .......... .......... .......... .......... 
  pf14_0476  .......... .......... .......... .......... .......... 
  pf14_0516  .......... .......... .......... .......... .......... 
   pfa0380w  .......... .......... .......... .......... .......... 
   pfb0150c  .......... .......... .......... .......... .......... 
   pfb0520w  .......... .......... .......... .......... .......... 
   pfb0605w  .......... .......... .......... .......... .......... 
   pfb0665w  .......... .......... .......... .......... .......... 
   pfb0815w  .......... .......... .......... .......... .......... 
   pfc0385c  .......... .......... .......... .......... .......... 
   pfc0420w  .......... .......... .......... .......... .......... 
   pfc0485w  .......... .......... .......... .......... .......... 
   pfc0525c  .......... .......... .......... .......... .......... 
   pfc0755c  TNNVMDKCNI RKDSDDVYCN YDYFKGNAAV TNDNNKNDDD NNKNDNDNNK 
   pfd0740w  NEDMLSVVDI SSNVDISPNQ DISPNQDISP NDCYTL.... .......... 
   pfd0865c  .......... .......... .......... .......... .......... 
   pfe1290w  .......... .......... .......... .......... .......... 
   pfi1280c  .......... .......... .......... .......... .......... 
   pfi1685w  .......... .......... .......... .......... .......... 
   pfl1370w  .......... .......... .......... .......... .......... 
   pfl1885c  .......... .......... .......... .......... .......... 
   pfl2250c  .......... .......... .......... .......... .......... 
  mal7p1_91  .......... .......... .......... .......... .......... 
  pf11_0060  .......... .......... .......... .......... .......... 
   pfi1290w  .......... .......... .......... .......... .......... 
   pfi1415w  .......... .......... .......... .......... .......... 
   pfl0080c  .......... .......... .......... .......... .......... 
       akt1  .......... .......... .......... .......... .......... 
      camk1  .......... .......... .......... .......... .......... 
     camk2a  .......... .......... .......... .......... .......... 
       cdk2  .......... .......... .......... .......... .......... 
       clk1  .......... .......... .......... .......... .......... 
     csnk1d  .......... .......... .......... .......... .......... 
    csnk1g1  .......... .......... .......... .......... .......... 
      dapk1  .......... .......... .......... .......... .......... 
       egfr  .......... .......... .......... .......... .......... 
      gsk3b  .......... .......... .......... .......... .......... 
       insr  .......... .......... .......... .......... .......... 
      limk1  .......... .......... .......... .......... .......... 
     map2k1  .......... .......... .......... .......... .......... 
     map3k3  .......... .......... .......... .......... .......... 
     map4k1  .......... .......... .......... .......... .......... 
      mapk1  .......... .......... .......... .......... .......... 
   mapkapk2  .......... .......... .......... .......... .......... 
       nek1  .......... .......... .......... .......... .......... 
       nek7  .......... .......... .......... .......... .......... 
       pak1  .......... .......... .......... .......... .......... 
     prkaca  .......... .......... .......... .......... .......... 
      prkca  .......... .......... .......... .......... .......... 
       raf1  .......... .......... .......... .......... .......... 
      rock1  .......... .......... .......... .......... .......... 
        src  .......... .......... .......... .......... .......... 
     tgfbr1  .......... .......... .......... .......... .......... 
        zak  .......... .......... .......... .......... .......... 

             651                                                700
   pfl2280w  .......... .......... .......... .......... .......... 
mal13p1_196  .......... .......... .......... .......... .......... 
mal13p1_278  .......... .......... .......... .......... .......... 
mal13p1_279  .......... .......... .......... .......... .......... 
 mal13p1_84  .......... .......... .......... .......... .......... 
 mal6p1_108  .......... .......... .......... .......... .......... 
 mal6p1_146  PFLSDKNFSD SIYKKKKSHD YNSSSHKLKK RKNKKKKSKK KRKSKSKIKT 
 mal6p1_191  .......... .......... .......... .......... .......... 
 mal6p1_271  .......... .......... .......... .......... .......... 
  mal6p1_56  .......... .......... .......... .......... .......... 
 mal7p1_100  .......... .......... .......... .......... .......... 
  mal7p1_18  .......... .......... .......... .......... .......... 
  mal7p1_73  .......... .......... .......... .......... .......... 
  pf07_0072  .......... .......... .......... .......... .......... 
  pf08_0044  .......... .......... .......... .......... .......... 
   pfc0105w  .......... .......... .......... .......... .......... 
  pf10_0141  .......... .......... .......... .......... .......... 
  pf11_0096  .......... .......... .......... .......... .......... 
  pf11_0147  .......... .......... .......... .......... .......... 
  pf11_0156  .......... .......... .......... .......... .......... 
  pf11_0220  .......... .......... .......... .......... .......... 
  pf11_0227  .......... .......... .......... .......... .......... 
  pf11_0239  .......... .......... .......... .......... .......... 
  pf11_0242  .......... .......... .......... .......... .......... 
  pf11_0377  .......... .......... .......... .......... .......... 
  pf11_0464  .......... .......... .......... .......... .......... 
  pf11_0488  .......... .......... .......... .......... .......... 
  pf13_0085  .......... .......... .......... .......... .......... 
  pf13_0206  .......... .......... .......... .......... .......... 
  pf13_0211  .......... .......... .......... .......... .......... 
  pf13_0258  .......... .......... .......... .......... .......... 
  pf14_0227  .......... .......... .......... .......... .......... 
  pf14_0294  .......... .......... .......... .......... .......... 
  pf14_0320  .......... .......... .......... .......... .......... 
  pf14_0346  .......... .......... .......... .......... .......... 
  pf14_0392  .......... .......... .......... .......... .......... 
  pf14_0408  .......... .......... .......... .......... .......... 
  pf14_0423  .......... .......... .......... .......... .......... 
  pf14_0431  .......... .......... .......... .......... .......... 
  pf14_0476  .......... .......... .......... .......... .......... 
  pf14_0516  .......... .......... .......... .......... .......... 
   pfa0380w  .......... .......... .......... .......... .......... 
   pfb0150c  .......... .......... .......... .......... .......... 
   pfb0520w  .......... .......... .......... .......... .......... 
   pfb0605w  .......... .......... .......... .......... .......... 
   pfb0665w  .......... .......... .......... .......... .......... 
   pfb0815w  .......... .......... .......... .......... .......... 
   pfc0385c  .......... .......... .......... .......... .......... 
   pfc0420w  .......... .......... .......... .......... .......... 
   pfc0485w  .......... .......... .......... .......... .......... 
   pfc0525c  .......... .......... .......... .......... .......... 
   pfc0755c  GGGDNNKNGD GGDDGGDDGG DDGGDDGDDD DDDGDDDINN GYVGN..... 
   pfd0740w  .......... .......... .......... .......... .......... 
   pfd0865c  .......... .......... .......... .......... .......... 
   pfe1290w  .......... .......... .......... .......... .......... 
   pfi1280c  .......... .......... .......... .......... .......... 
   pfi1685w  .......... .......... .......... .......... .......... 
   pfl1370w  .......... .......... .......... .......... .......... 
   pfl1885c  .......... .......... .......... .......... .......... 
   pfl2250c  .......... .......... .......... .......... .......... 
  mal7p1_91  .......... .......... .......... .......... .......... 
  pf11_0060  .......... .......... .......... .......... .......... 
   pfi1290w  .......... .......... .......... .......... .......... 
   pfi1415w  .......... .......... .......... .......... .......... 
   pfl0080c  .......... .......... .......... .......... .......... 
       akt1  .......... .......... .......... .......... .......... 
      camk1  .......... .......... .......... .......... .......... 
     camk2a  .......... .......... .......... .......... .......... 
       cdk2  .......... .......... .......... .......... .......... 
       clk1  .......... .......... .......... .......... .......... 
     csnk1d  .......... .......... .......... .......... .......... 
    csnk1g1  .......... .......... .......... .......... .......... 
      dapk1  .......... .......... .......... .......... .......... 
       egfr  .......... .......... .......... .......... .......... 
      gsk3b  .......... .......... .......... .......... .......... 
       insr  .......... .......... .......... .......... .......... 
      limk1  .......... .......... .......... .......... .......... 
     map2k1  .......... .......... .......... .......... .......... 
     map3k3  .......... .......... .......... .......... .......... 
     map4k1  .......... .......... .......... .......... .......... 
      mapk1  .......... .......... .......... .......... .......... 
   mapkapk2  .......... .......... .......... .......... .......... 
       nek1  .......... .......... .......... .......... .......... 
       nek7  .......... .......... .......... .......... .......... 
       pak1  .......... .......... .......... .......... .......... 
     prkaca  .......... .......... .......... .......... .......... 
      prkca  .......... .......... .......... .......... .......... 
       raf1  .......... .......... .......... .......... .......... 
      rock1  .......... .......... .......... .......... .......... 
        src  .......... .......... .......... .......... .......... 
     tgfbr1  .......... .......... .......... .......... .......... 
        zak  .......... .......... .......... .......... .......... 

             701                                                750
   pfl2280w  .......... .......... .......... .......... .......... 
mal13p1_196  .......... .......... .......... .......... .......... 
mal13p1_278  .......... .......... .......... .......... .......... 
mal13p1_279  .......... .......... .......... .......... .......... 
 mal13p1_84  .......... .......... .......... .......... .......... 
 mal6p1_108  .......... .......... .......... .......... .......... 
 mal6p1_146  NAQGIYEESE NDEGRDHFQY KKGKEQFSKF IGKHNSMGFT QSFQEYDPFD 
 mal6p1_191  .......... .......... .......... .......... .......... 
 mal6p1_271  .......... .......... .......... .......... .......... 
  mal6p1_56  .......... .......... .......... .......... .......... 
 mal7p1_100  .......... .......... .......... .......... .......... 
  mal7p1_18  .......... .......... .......... .......... .......... 
  mal7p1_73  .......... .......... .......... .......... .......... 
  pf07_0072  .......... .......... .......... .......... .......... 
  pf08_0044  .......... .......... .......... .......... .......... 
   pfc0105w  .......... .......... .......... .......... .......... 
  pf10_0141  .......... .......... .......... .......... .......... 
  pf11_0096  .......... .......... .......... .......... .......... 
  pf11_0147  .......... .......... .......... .......... .......... 
  pf11_0156  .......... .......... .......... .......... .......... 
  pf11_0220  .......... .......... .......... .......... .......... 
  pf11_0227  .......... .......... .......... .......... .......... 
  pf11_0239  .......... .......... .......... .......... .......... 
  pf11_0242  .......... .......... .......... .......... .......... 
  pf11_0377  .......... .......... .......... .......... .......... 
  pf11_0464  .......... .......... .......... .......... .......... 
  pf11_0488  .......... .......... .......... .......... .......... 
  pf13_0085  .......... .......... .......... .......... .......... 
  pf13_0206  .......... .......... .......... .......... .......... 
  pf13_0211  .......... .......... .......... .......... .......... 
  pf13_0258  .......... .......... .......... .......... .......... 
  pf14_0227  .......... .......... .......... .......... .......... 
  pf14_0294  .......... .......... .......... .......... .......... 
  pf14_0320  .......... .......... .......... .......... .......... 
  pf14_0346  .......... .......... .......... .......... .......... 
  pf14_0392  .......... .......... .......... .......... .......... 
  pf14_0408  .......... .......... .......... .......... .......... 
  pf14_0423  .......... .......... .......... .......... .......... 
  pf14_0431  .......... .......... .......... .......... .......... 
  pf14_0476  .......... .......... .......... .......... .......... 
  pf14_0516  .......... .......... .......... .......... .......... 
   pfa0380w  .......... .......... .......... .......... .......... 
   pfb0150c  .......... .......... .......... .......... .......... 
   pfb0520w  .......... .......... .......... .......... .......... 
   pfb0605w  .......... .......... .......... .......... .......... 
   pfb0665w  .......... .......... .......... .......... .......... 
   pfb0815w  .......... .......... .......... .......... .......... 
   pfc0385c  .......... .......... .......... .......... .......... 
   pfc0420w  .......... .......... .......... .......... .......... 
   pfc0485w  .......... .......... .......... .......... .......... 
   pfc0525c  .......... .......... .......... .......... .......... 
   pfc0755c  .......... .......... .......... .......... .......... 
   pfd0740w  .......... .......... .......... .......... .......... 
   pfd0865c  .......... .......... .......... .......... .......... 
   pfe1290w  .......... .......... .......... .......... .......... 
   pfi1280c  .......... .......... .......... .......... .......... 
   pfi1685w  .......... .......... .......... .......... .......... 
   pfl1370w  .......... .......... .......... .......... .......... 
   pfl1885c  .......... .......... .......... .......... .......... 
   pfl2250c  .......... .......... .......... .......... .......... 
  mal7p1_91  .......... .......... .......... .......... .......... 
  pf11_0060  .......... .......... .......... .......... .......... 
   pfi1290w  .......... .......... .......... .......... .......... 
   pfi1415w  .......... .......... .......... .......... .......... 
   pfl0080c  .......... .......... .......... .......... .......... 
       akt1  .......... .......... .......... .......... .......... 
      camk1  .......... .......... .......... .......... .......... 
     camk2a  .......... .......... .......... .......... .......... 
       cdk2  .......... .......... .......... .......... .......... 
       clk1  .......... .......... .......... .......... .......... 
     csnk1d  .......... .......... .......... .......... .......... 
    csnk1g1  .......... .......... .......... .......... .......... 
      dapk1  .......... .......... .......... .......... .......... 
       egfr  .......... .......... .......... .......... .......... 
      gsk3b  .......... .......... .......... .......... .......... 
       insr  .......... .......... .......... .......... .......... 
      limk1  .......... .......... .......... .......... .......... 
     map2k1  .......... .......... .......... .......... .......... 
     map3k3  .......... .......... .......... .......... .......... 
     map4k1  .......... .......... .......... .......... .......... 
      mapk1  .......... .......... .......... .......... .......... 
   mapkapk2  .......... .......... .......... .......... .......... 
       nek1  .......... .......... .......... .......... .......... 
       nek7  .......... .......... .......... .......... .......... 
       pak1  .......... .......... .......... .......... .......... 
     prkaca  .......... .......... .......... .......... .......... 
      prkca  .......... .......... .......... .......... .......... 
       raf1  .......... .......... .......... .......... .......... 
      rock1  .......... .......... .......... .......... .......... 
        src  .......... .......... .......... .......... .......... 
     tgfbr1  .......... .......... .......... .......... .......... 
        zak  .......... .......... .......... .......... .......... 

             751                                                800
   pfl2280w  .......... .......... .......... .......... .......... 
mal13p1_196  .......... .......... .......... .......... .......... 
mal13p1_278  .......... .......... .......... .......... .......... 
mal13p1_279  .......... .......... .......... .......... .......... 
 mal13p1_84  .......... .......... .......... .......... .......... 
 mal6p1_108  .......... .......... .......... .......... .......... 
 mal6p1_146  NGYLSEEDRD LIVFADNEES NGNDQQMIRH DNMNNENVII KHRNEDDKNG 
 mal6p1_191  .......... .......... .......... .......... .......... 
 mal6p1_271  .......... .......... .......... .......... .......... 
  mal6p1_56  .......... .......... .......... .......... .......... 
 mal7p1_100  .......... .......... .......... .......... .......... 
  mal7p1_18  .......... .......... .......... .......... .......... 
  mal7p1_73  .......... .......... .......... .......... .......... 
  pf07_0072  .......... .......... .......... .......... .......... 
  pf08_0044  .......... .......... .......... .......... .......... 
   pfc0105w  .......... .......... .......... .......... .......... 
  pf10_0141  .......... .......... .......... .......... .......... 
  pf11_0096  .......... .......... .......... .......... .......... 
  pf11_0147  .......... .......... .......... .......... .......... 
  pf11_0156  .......... .......... .......... .......... .......... 
  pf11_0220  .......... .......... .......... .......... .......... 
  pf11_0227  .......... .......... .......... .......... .......... 
  pf11_0239  .......... .......... .......... .......... .......... 
  pf11_0242  .......... .......... .......... .......... .......... 
  pf11_0377  .......... .......... .......... .......... .......... 
  pf11_0464  .......... .......... .......... .......... .......... 
  pf11_0488  .......... .......... .......... .......... .......... 
  pf13_0085  .......... .......... .......... .......... .......... 
  pf13_0206  .......... .......... .......... .......... .......... 
  pf13_0211  .......... .......... .......... .......... .......... 
  pf13_0258  .......... .......... .......... .......... .......... 
  pf14_0227  .......... .......... .......... .......... .......... 
  pf14_0294  .......... .......... .......... .......... .......... 
  pf14_0320  .......... .......... .......... .......... .......... 
  pf14_0346  .......... .......... .......... .......... .......... 
  pf14_0392  .......... .......... .......... .......... .......... 
  pf14_0408  .......... .......... .......... .......... .......... 
  pf14_0423  .......... .......... .......... .......... .......... 
  pf14_0431  .......... .......... .......... .......... .......... 
  pf14_0476  .......... .......... .......... .......... .......... 
  pf14_0516  .......... .......... .......... .......... .......... 
   pfa0380w  .......... .......... .......... .......... .......... 
   pfb0150c  .......... .......... .......... .......... .......... 
   pfb0520w  .......... .......... .......... .......... .......... 
   pfb0605w  .......... .......... .......... .......... .......... 
   pfb0665w  .......... .......... .......... .......... .......... 
   pfb0815w  .......... .......... .......... .......... .......... 
   pfc0385c  .......... .......... .......... .......... .......... 
   pfc0420w  .......... .......... .......... .......... .......... 
   pfc0485w  .......... .......... .......... .......... .......... 
   pfc0525c  .......... .......... .......... .......... .......... 
   pfc0755c  .......... .......... .......... .......... .......... 
   pfd0740w  .......... .......... .......... .......... .......... 
   pfd0865c  .......... .......... .......... .......... .......... 
   pfe1290w  .......... .......... .......... .......... .......... 
   pfi1280c  .......... .......... .......... .......... .......... 
   pfi1685w  .......... .......... .......... .......... .......... 
   pfl1370w  .......... .......... .......... .......... .......... 
   pfl1885c  .......... .......... .......... .......... .......... 
   pfl2250c  .......... .......... .......... .......... .......... 
  mal7p1_91  .......... .......... .......... .......... .......... 
  pf11_0060  .......... .......... .......... .......... .......... 
   pfi1290w  .......... .......... .......... .......... .......... 
   pfi1415w  .......... .......... .......... .......... .......... 
   pfl0080c  .......... .......... .......... .......... .......... 
       akt1  .......... .......... .......... .......... .......... 
      camk1  .......... .......... .......... .......... .......... 
     camk2a  .......... .......... .......... .......... .......... 
       cdk2  .......... .......... .......... .......... .......... 
       clk1  .......... .......... .......... .......... .......... 
     csnk1d  .......... .......... .......... .......... .......... 
    csnk1g1  .......... .......... .......... .......... .......... 
      dapk1  .......... .......... .......... .......... .......... 
       egfr  .......... .......... .......... .......... .......... 
      gsk3b  .......... .......... .......... .......... .......... 
       insr  .......... .......... .......... .......... .......... 
      limk1  .......... .......... .......... .......... .......... 
     map2k1  .......... .......... .......... .......... .......... 
     map3k3  .......... .......... .......... .......... .......... 
     map4k1  .......... .......... .......... .......... .......... 
      mapk1  .......... .......... .......... .......... .......... 
   mapkapk2  .......... .......... .......... .......... .......... 
       nek1  .......... .......... .......... .......... .......... 
       nek7  .......... .......... .......... .......... .......... 
       pak1  .......... .......... .......... .......... .......... 
     prkaca  .......... .......... .......... .......... .......... 
      prkca  .......... .......... .......... .......... .......... 
       raf1  .......... .......... .......... .......... .......... 
      rock1  .......... .......... .......... .......... .......... 
        src  .......... .......... .......... .......... .......... 
     tgfbr1  .......... .......... .......... .......... .......... 
        zak  .......... .......... .......... .......... .......... 

             801                                                850
   pfl2280w  .......... .......... .......... .......... .......... 
mal13p1_196  .......... .......... .......... .......... .......... 
mal13p1_278  .......... .......... .......... .......... .......... 
mal13p1_279  .......... .......... .......... .......... .......... 
 mal13p1_84  .......... .......... .......... .......... .......... 
 mal6p1_108  .......... .......... .......... .......... .......... 
 mal6p1_146  LDGDKNGLDG DKNGLDGDKN GLDGDKNGLD GDKNELDGDK NGLDGDKNGL 
 mal6p1_191  .......... .......... .......... .......... .......... 
 mal6p1_271  .......... .......... .......... .......... .......... 
  mal6p1_56  .......... .......... .......... .......... .......... 
 mal7p1_100  .......... .......... .......... .......... .......... 
  mal7p1_18  .......... .......... .......... .......... .......... 
  mal7p1_73  .......... .......... .......... .......... .......... 
  pf07_0072  .......... .......... .......... .......... .......... 
  pf08_0044  .......... .......... .......... .......... .......... 
   pfc0105w  .......... .......... .......... .......... .......... 
  pf10_0141  .......... .......... .......... .......... .......... 
  pf11_0096  .......... .......... .......... .......... .......... 
  pf11_0147  .......... .......... .......... .......... .......... 
  pf11_0156  .......... .......... .......... .......... .......... 
  pf11_0220  .......... .......... .......... .......... .......... 
  pf11_0227  .......... .......... .......... .......... .......... 
  pf11_0239  .......... .......... .......... .......... .......... 
  pf11_0242  .......... .......... .......... .......... .......... 
  pf11_0377  .......... .......... .......... .......... .......... 
  pf11_0464  .......... .......... .......... .......... .......... 
  pf11_0488  .......... .......... .......... .......... .......... 
  pf13_0085  .......... .......... .......... .......... .......... 
  pf13_0206  .......... .......... .......... .......... .......... 
  pf13_0211  .......... .......... .......... .......... .......... 
  pf13_0258  .......... .......... .......... .......... .......... 
  pf14_0227  .......... .......... .......... .......... .......... 
  pf14_0294  .......... .......... .......... .......... .......... 
  pf14_0320  .......... .......... .......... .......... .......... 
  pf14_0346  .......... .......... .......... .......... .......... 
  pf14_0392  .......... .......... .......... .......... .......... 
  pf14_0408  .......... .......... .......... .......... .......... 
  pf14_0423  .......... .......... .......... .......... .......... 
  pf14_0431  .......... .......... .......... .......... .......... 
  pf14_0476  .......... .......... .......... .......... .......... 
  pf14_0516  .......... .......... .......... .......... .......... 
   pfa0380w  .......... .......... .......... .......... .......... 
   pfb0150c  .......... .......... .......... .......... .......... 
   pfb0520w  .......... .......... .......... .......... .......... 
   pfb0605w  .......... .......... .......... .......... .......... 
   pfb0665w  .......... .......... .......... .......... .......... 
   pfb0815w  .......... .......... .......... .......... .......... 
   pfc0385c  .......... .......... .......... .......... .......... 
   pfc0420w  .......... .......... .......... .......... .......... 
   pfc0485w  .......... .......... .......... .......... .......... 
   pfc0525c  .......... .......... .......... .......... .......... 
   pfc0755c  .......... .......... .......... .......... .......... 
   pfd0740w  .......... .......... .......... .......... .......... 
   pfd0865c  .......... .......... .......... .......... .......... 
   pfe1290w  .......... .......... .......... .......... .......... 
   pfi1280c  .......... .......... .......... .......... .......... 
   pfi1685w  .......... .......... .......... .......... .......... 
   pfl1370w  .......... .......... .......... .......... .......... 
   pfl1885c  .......... .......... .......... .......... .......... 
   pfl2250c  .......... .......... .......... .......... .......... 
  mal7p1_91  .......... .......... .......... .......... .......... 
  pf11_0060  .......... .......... .......... .......... .......... 
   pfi1290w  .......... .......... .......... .......... .......... 
   pfi1415w  .......... .......... .......... .......... .......... 
   pfl0080c  .......... .......... .......... .......... .......... 
       akt1  .......... .......... .......... .......... .......... 
      camk1  .......... .......... .......... .......... .......... 
     camk2a  .......... .......... .......... .......... .......... 
       cdk2  .......... .......... .......... .......... .......... 
       clk1  .......... .......... .......... .......... .......... 
     csnk1d  .......... .......... .......... .......... .......... 
    csnk1g1  .......... .......... .......... .......... .......... 
      dapk1  .......... .......... .......... .......... .......... 
       egfr  .......... .......... .......... .......... .......... 
      gsk3b  .......... .......... .......... .......... .......... 
       insr  .......... .......... .......... .......... .......... 
      limk1  .......... .......... .......... .......... .......... 
     map2k1  .......... .......... .......... .......... .......... 
     map3k3  .......... .......... .......... .......... .......... 
     map4k1  .......... .......... .......... .......... .......... 
      mapk1  .......... .......... .......... .......... .......... 
   mapkapk2  .......... .......... .......... .......... .......... 
       nek1  .......... .......... .......... .......... .......... 
       nek7  .......... .......... .......... .......... .......... 
       pak1  .......... .......... .......... .......... .......... 
     prkaca  .......... .......... .......... .......... .......... 
      prkca  .......... .......... .......... .......... .......... 
       raf1  .......... .......... .......... .......... .......... 
      rock1  .......... .......... .......... .......... .......... 
        src  .......... .......... .......... .......... .......... 
     tgfbr1  .......... .......... .......... .......... .......... 
        zak  .......... .......... .......... .......... .......... 

             851                                                900
   pfl2280w  .......... .......... .......... .......... .......... 
mal13p1_196  .......... .......... .......... .......... .......... 
mal13p1_278  .......... .......... .......... .......... .......... 
mal13p1_279  .......... .......... .......... .......... .......... 
 mal13p1_84  .......... .......... .......... .......... .......... 
 mal6p1_108  .......... .......... .......... .......... .......... 
 mal6p1_146  DGDKNGLDGD KNELDDNTKK LDDNTKKLDD LLMKQKINSL TRNDIVNIEN 
 mal6p1_191  .......... .......... .......... .......... .......... 
 mal6p1_271  .......... .......... .......... .......... .......... 
  mal6p1_56  .......... .......... .......... .......... .......... 
 mal7p1_100  .......... .......... .......... .......... .......... 
  mal7p1_18  .......... .......... .......... .......... .......... 
  mal7p1_73  .......... .......... .......... .......... .......... 
  pf07_0072  .......... .......... .......... .......... .......... 
  pf08_0044  .......... .......... .......... .......... .......... 
   pfc0105w  .......... .......... .......... .......... .......... 
  pf10_0141  .......... .......... .......... .......... .......... 
  pf11_0096  .......... .......... .......... .......... .......... 
  pf11_0147  .......... .......... .......... .......... .......... 
  pf11_0156  .......... .......... .......... .......... .......... 
  pf11_0220  .......... .......... .......... .......... .......... 
  pf11_0227  .......... .......... .......... .......... .......... 
  pf11_0239  .......... .......... .......... .......... .......... 
  pf11_0242  .......... .......... .......... .......... .......... 
  pf11_0377  .......... .......... .......... .......... .......... 
  pf11_0464  .......... .......... .......... .......... .......... 
  pf11_0488  .......... .......... .......... .......... .......... 
  pf13_0085  .......... .......... .......... .......... .......... 
  pf13_0206  .......... .......... .......... .......... .......... 
  pf13_0211  .......... .......... .......... .......... .......... 
  pf13_0258  .......... .......... .......... .......... .......... 
  pf14_0227  .......... .......... .......... .......... .......... 
  pf14_0294  .......... .......... .......... .......... .......... 
  pf14_0320  .......... .......... .......... .......... .......... 
  pf14_0346  .......... .......... .......... .......... .......... 
  pf14_0392  .......... .......... .......... .......... .......... 
  pf14_0408  .......... .......... .......... .......... .......... 
  pf14_0423  .......... .......... .......... .......... .......... 
  pf14_0431  .......... .......... .......... .......... .......... 
  pf14_0476  .......... .......... .......... .......... .......... 
  pf14_0516  .......... .......... .......... .......... .......... 
   pfa0380w  .......... .......... .......... .......... .......... 
   pfb0150c  .......... .......... .......... .......... .......... 
   pfb0520w  .......... .......... .......... .......... .......... 
   pfb0605w  .......... .......... .......... .......... .......... 
   pfb0665w  .......... .......... .......... .......... .......... 
   pfb0815w  .......... .......... .......... .......... .......... 
   pfc0385c  .......... .......... .......... .......... .......... 
   pfc0420w  .......... .......... .......... .......... .......... 
   pfc0485w  .......... .......... .......... .......... .......... 
   pfc0525c  .......... .......... .......... .......... .......... 
   pfc0755c  .......... .......... .......... .......... .......... 
   pfd0740w  .......... .......... .......... .......... .......... 
   pfd0865c  .......... .......... .......... .......... .......... 
   pfe1290w  .......... .......... .......... .......... .......... 
   pfi1280c  .......... .......... .......... .......... .......... 
   pfi1685w  .......... .......... .......... .......... .......... 
   pfl1370w  .......... .......... .......... .......... .......... 
   pfl1885c  .......... .......... .......... .......... .......... 
   pfl2250c  .......... .......... .......... .......... .......... 
  mal7p1_91  .......... .......... .......... .......... .......... 
  pf11_0060  .......... .......... .......... .......... .......... 
   pfi1290w  .......... .......... .......... .......... .......... 
   pfi1415w  .......... .......... .......... .......... .......... 
   pfl0080c  .......... .......... .......... .......... .......... 
       akt1  .......... .......... .......... .......... .......... 
      camk1  .......... .......... .......... .......... .......... 
     camk2a  .......... .......... .......... .......... .......... 
       cdk2  .......... .......... .......... .......... .......... 
       clk1  .......... .......... .......... .......... .......... 
     csnk1d  .......... .......... .......... .......... .......... 
    csnk1g1  .......... .......... .......... .......... .......... 
      dapk1  .......... .......... .......... .......... .......... 
       egfr  .......... .......... .......... .......... .......... 
      gsk3b  .......... .......... .......... .......... .......... 
       insr  .......... .......... .......... .......... .......... 
      limk1  .......... .......... .......... .......... .......... 
     map2k1  .......... .......... .......... .......... .......... 
     map3k3  .......... .......... .......... .......... .......... 
     map4k1  .......... .......... .......... .......... .......... 
      mapk1  .......... .......... .......... .......... .......... 
   mapkapk2  .......... .......... .......... .......... .......... 
       nek1  .......... .......... .......... .......... .......... 
       nek7  .......... .......... .......... .......... .......... 
       pak1  .......... .......... .......... .......... .......... 
     prkaca  .......... .......... .......... .......... .......... 
      prkca  .......... .......... .......... .......... .......... 
       raf1  .......... .......... .......... .......... .......... 
      rock1  .......... .......... .......... .......... .......... 
        src  .......... .......... .......... .......... .......... 
     tgfbr1  .......... .......... .......... .......... .......... 
        zak  .......... .......... .......... .......... .......... 

             901                                                950
   pfl2280w  .......... .......... .......... .......... .......... 
mal13p1_196  .......... .......... .......... .......... .......... 
mal13p1_278  .......... .......... .......... .......... .......... 
mal13p1_279  .......... .......... .......... .......... .......... 
 mal13p1_84  .......... .......... .......... .......... .......... 
 mal6p1_108  .......... .......... .......... .......... .......... 
 mal6p1_146  ENPAPHATNN IKNKKVDLNG ELTYYDYVGK NEVIPNSRTE TNVESINTNG 
 mal6p1_191  .......... .......... .......... .......... .......... 
 mal6p1_271  .......... .......... .......... .......... .......... 
  mal6p1_56  .......... .......... .......... .......... .......... 
 mal7p1_100  .......... .......... .......... .......... .......... 
  mal7p1_18  .......... .......... .......... .......... .......... 
  mal7p1_73  .......... .......... .......... .......... .......... 
  pf07_0072  .......... .......... .......... .......... .......... 
  pf08_0044  .......... .......... .......... .......... .......... 
   pfc0105w  .......... .......... .......... .......... .......... 
  pf10_0141  .......... .......... .......... .......... .......... 
  pf11_0096  .......... .......... .......... .......... .......... 
  pf11_0147  .......... .......... .......... .......... .......... 
  pf11_0156  .......... .......... .......... .......... .......... 
  pf11_0220  .......... .......... .......... .......... .......... 
  pf11_0227  .......... .......... .......... .......... .......... 
  pf11_0239  .......... .......... .......... .......... .......... 
  pf11_0242  .......... .......... .......... .......... .......... 
  pf11_0377  .......... .......... .......... .......... .......... 
  pf11_0464  .......... .......... .......... .......... .......... 
  pf11_0488  .......... .......... .......... .......... .......... 
  pf13_0085  .......... .......... .......... .......... .......... 
  pf13_0206  .......... .......... .......... .......... .......... 
  pf13_0211  .......... .......... .......... .......... .......... 
  pf13_0258  .......... .......... .......... .......... .......... 
  pf14_0227  .......... .......... .......... .......... .......... 
  pf14_0294  .......... .......... .......... .......... .......... 
  pf14_0320  .......... .......... .......... .......... .......... 
  pf14_0346  .......... .......... .......... .......... .......... 
  pf14_0392  .......... .......... .......... .......... .......... 
  pf14_0408  .......... .......... .......... .......... .......... 
  pf14_0423  .......... .......... .......... .......... .......... 
  pf14_0431  .......... .......... .......... .......... .......... 
  pf14_0476  .......... .......... .......... .......... .......... 
  pf14_0516  .......... .......... .......... .......... .......... 
   pfa0380w  .......... .......... .......... .......... .......... 
   pfb0150c  .......... .......... .......... .......... .......... 
   pfb0520w  .......... .......... .......... .......... .......... 
   pfb0605w  .......... .......... .......... .......... .......... 
   pfb0665w  .......... .......... .......... .......... .......... 
   pfb0815w  .......... .......... .......... .......... .......... 
   pfc0385c  .......... .......... .......... .......... .......... 
   pfc0420w  .......... .......... .......... .......... .......... 
   pfc0485w  .......... .......... .......... .......... .......... 
   pfc0525c  .......... .......... .......... .......... .......... 
   pfc0755c  .......... .......... .......... .......... .......... 
   pfd0740w  .......... .......... .......... .......... .......... 
   pfd0865c  .......... .......... .......... .......... .......... 
   pfe1290w  .......... .......... .......... .......... .......... 
   pfi1280c  .......... .......... .......... .......... .......... 
   pfi1685w  .......... .......... .......... .......... .......... 
   pfl1370w  .......... .......... .......... .......... .......... 
   pfl1885c  .......... .......... .......... .......... .......... 
   pfl2250c  .......... .......... .......... .......... .......... 
  mal7p1_91  .......... .......... .......... .......... .......... 
  pf11_0060  .......... .......... .......... .......... .......... 
   pfi1290w  .......... .......... .......... .......... .......... 
   pfi1415w  .......... .......... .......... .......... .......... 
   pfl0080c  .......... .......... .......... .......... .......... 
       akt1  .......... .......... .......... .......... .......... 
      camk1  .......... .......... .......... .......... .......... 
     camk2a  .......... .......... .......... .......... .......... 
       cdk2  .......... .......... .......... .......... .......... 
       clk1  .......... .......... .......... .......... .......... 
     csnk1d  .......... .......... .......... .......... .......... 
    csnk1g1  .......... .......... .......... .......... .......... 
      dapk1  .......... .......... .......... .......... .......... 
       egfr  .......... .......... .......... .......... .......... 
      gsk3b  .......... .......... .......... .......... .......... 
       insr  .......... .......... .......... .......... .......... 
      limk1  .......... .......... .......... .......... .......... 
     map2k1  .......... .......... .......... .......... .......... 
     map3k3  .......... .......... .......... .......... .......... 
     map4k1  .......... .......... .......... .......... .......... 
      mapk1  .......... .......... .......... .......... .......... 
   mapkapk2  .......... .......... .......... .......... .......... 
       nek1  .......... .......... .......... .......... .......... 
       nek7  .......... .......... .......... .......... .......... 
       pak1  .......... .......... .......... .......... .......... 
     prkaca  .......... .......... .......... .......... .......... 
      prkca  .......... .......... .......... .......... .......... 
       raf1  .......... .......... .......... .......... .......... 
      rock1  .......... .......... .......... .......... .......... 
        src  .......... .......... .......... .......... .......... 
     tgfbr1  .......... .......... .......... .......... .......... 
        zak  .......... .......... .......... .......... .......... 

             951                                               1000
   pfl2280w  .......... .......... .......... .......... .......... 
mal13p1_196  .......... .......... .......... .......... .......... 
mal13p1_278  .......... .......... .......... .......... .......... 
mal13p1_279  .......... .......... .......... .......... .......... 
 mal13p1_84  .......... .......... .......... .......... .......... 
 mal6p1_108  .......... .......... .......... .......... .......... 
 mal6p1_146  MFNNKFSVMK DEGGEYKKKE NMTWGDTKRD GLYENGKHEK DGLGVNKCIT 
 mal6p1_191  .......... .......... .......... .......... .......... 
 mal6p1_271  .......... .......... .......... .......... .......... 
  mal6p1_56  .......... .......... .......... .......... .......... 
 mal7p1_100  .......... .......... .......... .......... .......... 
  mal7p1_18  .......... .......... .......... .......... .......... 
  mal7p1_73  .......... .......... .......... .......... .......... 
  pf07_0072  .......... .......... .......... .......... .......... 
  pf08_0044  .......... .......... .......... .......... .......... 
   pfc0105w  .......... .......... .......... .......... .......... 
  pf10_0141  .......... .......... .......... .......... .......... 
  pf11_0096  .......... .......... .......... .......... .......... 
  pf11_0147  .......... .......... .......... .......... .......... 
  pf11_0156  .......... .......... .......... .......... .......... 
  pf11_0220  .......... .......... .......... .......... .......... 
  pf11_0227  .......... .......... .......... .......... .......... 
  pf11_0239  .......... .......... .......... .......... .......... 
  pf11_0242  .......... .......... .......... .......... .......... 
  pf11_0377  .......... .......... .......... .......... .......... 
  pf11_0464  .......... .......... .......... .......... .......... 
  pf11_0488  .......... .......... .......... .......... .......... 
  pf13_0085  .......... .......... .......... .......... .......... 
  pf13_0206  .......... .......... .......... .......... .......... 
  pf13_0211  .......... .......... .......... .......... .......... 
  pf13_0258  .......... .......... .......... .......... .......... 
  pf14_0227  .......... .......... .......... .......... .......... 
  pf14_0294  .......... .......... .......... .......... .......... 
  pf14_0320  .......... .......... .......... .......... .......... 
  pf14_0346  .......... .......... .......... .......... .......... 
  pf14_0392  .......... .......... .......... .......... .......... 
  pf14_0408  .......... .......... .......... .......... .......... 
  pf14_0423  .......... .......... .......... .......... .......... 
  pf14_0431  .......... .......... .......... .......... .......... 
  pf14_0476  .......... .......... .......... .......... .......... 
  pf14_0516  .......... .......... .......... .......... .......... 
   pfa0380w  .......... .......... .......... .......... .......... 
   pfb0150c  .......... .......... .......... .......... .......... 
   pfb0520w  .......... .......... .......... .......... .......... 
   pfb0605w  .......... .......... .......... .......... .......... 
   pfb0665w  .......... .......... .......... .......... .......... 
   pfb0815w  .......... .......... .......... .......... .......... 
   pfc0385c  .......... .......... .......... .......... .......... 
   pfc0420w  .......... .......... .......... .......... .......... 
   pfc0485w  .......... .......... .......... .......... .......... 
   pfc0525c  .......... .......... .......... .......... .......... 
   pfc0755c  .......... .......... ....NFVNKQ VRGVGKISRG VHNYAYKSSC 
   pfd0740w  .......... .......... .......... .......... .......... 
   pfd0865c  .......... .......... .......... .......... .......... 
   pfe1290w  .......... .......... .......... .......... .......... 
   pfi1280c  .......... .......... .......... .......... .......... 
   pfi1685w  .......... .......... .......... .......... .......... 
   pfl1370w  .......... .......... .......... .......... .......... 
   pfl1885c  .......... .......... .......... .......... .......... 
   pfl2250c  .......... .......... .......... .......... .......... 
  mal7p1_91  .......... .......... .......... .......... .......... 
  pf11_0060  .......... .......... .......... .......... .......... 
   pfi1290w  .......... .......... .......... .......... .......... 
   pfi1415w  .......... .......... .......... .......... ....TKGTQR 
   pfl0080c  .......... .......... .......... .......... .......... 
       akt1  .......... .......... .......... .......... .......... 
      camk1  .......... .......... .......... .......... .......... 
     camk2a  .......... .......... .......... .......... .......... 
       cdk2  .......... .......... .......... .......... .......... 
       clk1  .......... .......... .......... .......... .......... 
     csnk1d  .......... .......... .......... .......... .......... 
    csnk1g1  .......... .......... .......... .......... .......... 
      dapk1  .......... .......... .......... .......... .......... 
       egfr  .......... .......... .......... .......... .......... 
      gsk3b  .......... .......... .......... .......... .......... 
       insr  .......... .......... .......... .......... .......... 
      limk1  .......... .......... .......... .......... .......... 
     map2k1  .......... .......... .......... .......... .......... 
     map3k3  .......... .......... .......... .......... .......... 
     map4k1  .......... .......... .......... .......... .......... 
      mapk1  .......... .......... .......... .......... .......... 
   mapkapk2  .......... .......... .......... .......... .......... 
       nek1  .......... .......... .......... .......... .......... 
       nek7  .......... .......... .......... .......... .......... 
       pak1  .......... .......... .......... .......... .......... 
     prkaca  .......... .......... .......... .......... .......... 
      prkca  .......... .......... .......... .......... .......... 
       raf1  .......... .......... .......... .......... .......... 
      rock1  .......... .......... .......... .......... .......... 
        src  .......... .......... .......... .......... .......... 
     tgfbr1  .......... .......... .......... .......... .......... 
        zak  .......... .......... .......... .......... .......... 

             1001                                              1050
   pfl2280w  .......... .......... .......... .......... .......... 
mal13p1_196  .......... .......... .......... .......... .......... 
mal13p1_278  .......... .......... .......... .......... .......... 
mal13p1_279  .......... .......... .......... .......... .......... 
 mal13p1_84  .......... .......... .......... .......... .......... 
 mal6p1_108  .......... .......... .......... .......... .......... 
 mal6p1_146  NKYIENDDDD DDDDDNNNNN NNIDERKKDL KKKQKNAITK GNEDLLATNG 
 mal6p1_191  .......... .......... .......... .......... .......... 
 mal6p1_271  .......... .......... .......... .......... .......... 
  mal6p1_56  .......... .......... .......... .......... .......... 
 mal7p1_100  .......... .......... .......... .......... .......... 
  mal7p1_18  .......... .......... .......... .......... .......... 
  mal7p1_73  .......... .......... .......... .......... .......... 
  pf07_0072  .......... .......... .......... .......... .......... 
  pf08_0044  .......... .......... .NSSNNNSSN NNSSNNNSSN NNSSNNNSSN 
   pfc0105w  .......... .......... .......... .......... .......... 
  pf10_0141  .......... .......... .......... .......... .......... 
  pf11_0096  .......... .......... .......... .......... .......... 
  pf11_0147  .......... .......... .......... .......... .......... 
  pf11_0156  .......... .......... .......... .......... .......... 
  pf11_0220  .......... .......... .......... .......... .......... 
  pf11_0227  .......... .......... .......... .......... .......... 
  pf11_0239  .......... .......... .......... .......... .......... 
  pf11_0242  .......... .......... .......... .......... .......... 
  pf11_0377  .......... .......... .......... .......... .......... 
  pf11_0464  .......... .......... .......... .......... .......... 
  pf11_0488  .......... .......... .......... .......... .......... 
  pf13_0085  .......... .......... .......... .......... .......... 
  pf13_0206  .......... .......... .......... .......... .......... 
  pf13_0211  .......... .......... .......... .......... .......... 
  pf13_0258  .......... .......... .......... .......... .......... 
  pf14_0227  .......... .......... .......... .......... .......... 
  pf14_0294  .......... .......... .......... .......... .......... 
  pf14_0320  .......... .......... .......... .......... .......... 
  pf14_0346  .......... .......... .......... .......... .......... 
  pf14_0392  .......... .......... .......... .......... .......... 
  pf14_0408  .......... .......... .......... .......... .......... 
  pf14_0423  .......... .......... .......... .......... .......... 
  pf14_0431  .......... .......... .......... .......... .......... 
  pf14_0476  .......... .......... .......... .......... .......... 
  pf14_0516  .......... .......... .......... .......... .......... 
   pfa0380w  .......... .......... .......... .......... .......... 
   pfb0150c  .......... .......... .......... .......... .......... 
   pfb0520w  .......... .......... .......... .......... .......... 
   pfb0605w  .......... .......... .......... .......... .......... 
   pfb0665w  .......... .......... .......... .......... .......... 
   pfb0815w  .......... .......... .......... .......... .......... 
   pfc0385c  .......... .......... .......... .......... .......... 
   pfc0420w  .......... .......... .......... .......... .......... 
   pfc0485w  .......... .......... .......... .......... .......... 
   pfc0525c  .......... .......... .......... .......... .......... 
   pfc0755c  RKKMRKGHVR IKENTRTIDK LKYRKHSKKL KKIENKNNDY IENWDLFLVI 
   pfd0740w  .......... .......... .......... ...NNLLNHN QVDPSTSLSI 
   pfd0865c  .......... .......... .......... .......... .......... 
   pfe1290w  .......... .......... .......... .......... .......... 
   pfi1280c  .......... .......... .......... .......... .......... 
   pfi1685w  .......... .......... .......... .......... .......... 
   pfl1370w  .......... .......... .......... .......... .......... 
   pfl1885c  .......... .......... .......... .......... .......... 
   pfl2250c  .......... .......... .......... .......... .......... 
  mal7p1_91  .......... .......... .......... .......... .......... 
  pf11_0060  .......... .......... .......... .......... .......... 
   pfi1290w  .......... .......... .......... .......... .......... 
   pfi1415w  NEKWDIEKKK MNKDMKALKR KLKVINENKR KVKRKIIKKE MKKVKKMKKV 
   pfl0080c  .......... .......... .......... .......... .......... 
       akt1  .......... .......... .......... .......... .......... 
      camk1  .......... .......... .......... .......... .......... 
     camk2a  .......... .......... .......... .......... .......... 
       cdk2  .......... .......... .......... .......... .......... 
       clk1  .......... .......... .......... .......... .......... 
     csnk1d  .......... .......... .......... .......... .......... 
    csnk1g1  .......... .......... .......... .......... .......... 
      dapk1  .......... .......... .......... .......... .......... 
       egfr  .......... .......... .......... .......... .......... 
      gsk3b  .......... .......... .......... .......... .......... 
       insr  .......... .......... .......... .......... .......... 
      limk1  .......... .......... .......... .......... .......... 
     map2k1  .......... .......... .......... .......... .......... 
     map3k3  .......... .......... .......... .......... .......... 
     map4k1  .......... .......... .......... .......... .......... 
      mapk1  .......... .......... .......... .......... .......... 
   mapkapk2  .......... .......... .......... .......... .......... 
       nek1  .......... .......... .......... .......... .......... 
       nek7  .......... .......... .......... .......... .......... 
       pak1  .......... .......... .......... .......... .......... 
     prkaca  .......... .......... .......... .......... .......... 
      prkca  .......... .......... .......... .......... .......... 
       raf1  .......... .......... .......... .......... .......... 
      rock1  .......... .......... .......... .......... .......... 
        src  .......... .......... .......... .......... .......... 
     tgfbr1  .......... .......... .......... .......... .......... 
        zak  .......... .......... .......... .......... .......... 

             1051                                              1100
   pfl2280w  .......... .......... .......... .......... .......... 
mal13p1_196  .......... .......... .......... .......... .......... 
mal13p1_278  .......... .......... .......... .......... .......... 
mal13p1_279  .......... .......... .......... .......... .......... 
 mal13p1_84  .......... .......... .......... .......... .......... 
 mal6p1_108  .......... .......... .......... .......... .......... 
 mal6p1_146  TNNKEKRKKD DDINKNMEKI KSYKKKTPVP EFSIVLLLQM ELCKGYTLRK 
 mal6p1_191  .......... .......... .......... .......... .......... 
 mal6p1_271  .......... .......... .......... .......... .......... 
  mal6p1_56  .......... .......... .......... .......... .......... 
 mal7p1_100  .......... .......... .......... .......... .......... 
  mal7p1_18  .......... .......... .......... .......... .......... 
  mal7p1_73  .......... .......... .......... .......... .......... 
  pf07_0072  .......... .......... .......... .......... .......... 
  pf08_0044  NNSSSSSSSS VLNDVHVNNT PSDEDMESCN YIKNNRRINI INHFKNSFFN 
   pfc0105w  .......... .......... .......... .......... .......... 
  pf10_0141  .......... .......... .......... .......... .......... 
  pf11_0096  .......... .......... .......... .......... .......... 
  pf11_0147  .......... .......... .......... .......... .......... 
  pf11_0156  .......... .......... .......... .......... .......... 
  pf11_0220  .......... .......... .......... .SSTNYYTST FYKQNIFPYF 
  pf11_0227  .......... .......... .......... .......... .......... 
  pf11_0239  .......... .......... .......... .......... .......... 
  pf11_0242  .......... .......... .......... .......... .......... 
  pf11_0377  .......... .......... .......... .......... .......... 
  pf11_0464  .......... .......... .......... .......... .......... 
  pf11_0488  .......... .......... .......... .......... .......... 
  pf13_0085  .......... .......... .......... .......... .......... 
  pf13_0206  .......... .......... .......... .......... .......... 
  pf13_0211  .......... .......... .......... .......... .......... 
  pf13_0258  .......... .......... .......... .......... .......... 
  pf14_0227  .......... .......... .......... .......... .......... 
  pf14_0294  .......... .......... .......... .......... .......... 
  pf14_0320  .......... .......... ....YIYLSN NKPYIFNKSY LYHINLCKHK 
  pf14_0346  .......... .......... .......... .......... .......... 
  pf14_0392  .......... .......... .......... .......... .......... 
  pf14_0408  .......... .......... .......... .......... .......... 
  pf14_0423  .......... .......... .......... .......... .......... 
  pf14_0431  .......... .......... .......... .......... .......... 
  pf14_0476  .......... .......... .......... .......... .......... 
  pf14_0516  .......... .......... .......... .......... .......... 
   pfa0380w  .......... .......... .......... .......... .......... 
   pfb0150c  .......... .......... .......... .......... .......... 
   pfb0520w  .......... .......... .......... .......... .......... 
   pfb0605w  .......... .......... .......... .......... .......... 
   pfb0665w  .......... .......... .......... .......... .......... 
   pfb0815w  .......... .......... .......... .......... .......... 
   pfc0385c  .......... .......... .......... .......... .......... 
   pfc0420w  .......... .......... .......... .......... .......... 
   pfc0485w  .......... .......... .......... .......... .......... 
   pfc0525c  .......... .......... .......... .......... .......... 
   pfc0755c  EKCDCSLNDI LNKVKKKHSL FIQHIKQCTA QYLPNERIDM TYDHIRNYVK 
   pfd0740w  SSYEDTTSSN SSHSNCSSSS VSSFMSYDKN KEKKSCIWMV FEYVPFDLSG 
   pfd0865c  .......... .......... .......... .......... .......... 
   pfe1290w  .......... .......... .......... .......... .......... 
   pfi1280c  .......... .......... .......... .......... .......... 
   pfi1685w  .......... .......... .......... .......... .......... 
   pfl1370w  .......... .......... .......... .......... .......... 
   pfl1885c  .......... .......... .......... .......... .......... 
   pfl2250c  .......... .......... .......... .......... .......... 
  mal7p1_91  .......... .......... ........EC IGLCYKKLKN MKMKINNNTI 
  pf11_0060  .......... .......... .......... .......... .......... 
   pfi1290w  .......... .......... .......... .......... .......... 
   pfi1415w  KKMKKIKKVK KMEKMEKMEK MEKMEKMKEI KKMKKISKSN KKMEKMKIIY 
   pfl0080c  .......... .......... .......... .......... .......... 
       akt1  .......... .......... .......... .......... .......... 
      camk1  .......... .......... .......... .......... .......... 
     camk2a  .......... .......... .......... .......... .......... 
       cdk2  .......... .......... .......... .......... .......... 
       clk1  .......... .......... .......... .......... .......... 
     csnk1d  .......... .......... .......... .......... .......... 
    csnk1g1  .......... .......... .......... .......... .......... 
      dapk1  .......... .......... .......... .......... .......... 
       egfr  .......... .......... .......... .......... .......... 
      gsk3b  .......... .......... .......... .......... .......... 
       insr  .......... .......... .......... .......... .......... 
      limk1  .......... .......... .......... .......... .......... 
     map2k1  .......... .......... .......... .......... .......... 
     map3k3  .......... .......... .......... .......... .......... 
     map4k1  .......... .......... .......... .......... .......... 
      mapk1  .......... .......... .......... .......... .......... 
   mapkapk2  .......... .......... .......... .......... .......... 
       nek1  .......... .......... .......... .......... .......... 
       nek7  .......... .......... .......... .......... .......... 
       pak1  .......... .......... .......... .......... .......... 
     prkaca  .......... .......... .......... .......... .......... 
      prkca  .......... .......... .......... .......... .......... 
       raf1  .......... .......... .......... .......... .......... 
      rock1  .......... .......... .......... .......... .......... 
        src  .......... .......... .......... .......... .......... 
     tgfbr1  .......... .......... .......... .......... .......... 
        zak  .......... .......... .......... .......... .......... 

             1101                                              1150
   pfl2280w  .......... .......KDK IKEIHIVNIL KDIITGLCFL HNQE...... 
mal13p1_196  ........PS ALWWSIKKQN IGMLVLKDLL RQILNGIYIA HKK....... 
mal13p1_278  .......... ......KKRR IPDELAYKYF CHVVNGLYYL NQM....... 
mal13p1_279  .......... .......EGG LESVTAKSFL LQLLNGIAYC HDR....... 
 mal13p1_84  .......... .......... ...KQEKREN NQICIGIKDL HKN....... 
 mal6p1_108  .......... .......NGS FTEKNAATIM KQIFSAIFYL HSL....... 
 mal6p1_146  WLDRSTRSDK PLHFTYSDKK MNHPLEFDLF KQLIKGLKDI HAT....... 
 mal6p1_191  .......... .......KNK IHKKQRLEWA IQISCIVHEL HAHN...... 
 mal6p1_271  .......... ....SDDQAG LNLKEAKWLS FQLLNGLAYL HNN....... 
  mal6p1_56  .......... .......NGP FCEKKVAEML FEIIWAIRTC HDK....... 
 mal7p1_100  .......... .....KQNTP IKEKRILIWL TQILTALKFL HSN....... 
  mal7p1_18  .......... ........EN ISFEKTKSII CQLLNGIYAL HSN....... 
  mal7p1_73  .......... ........NI LQEKQVQIII CQILYALYYL HIK....... 
  pf07_0072  .......... .......RKR FYEIDAARII KQILSGITYM HKN....... 
  pf08_0044  ENINNICSCH NISDFIKKSF LNENQIKIYL YQLIRATLYL HSL....... 
   pfc0105w  .......... ......DYKG IPLNLVRKIA THVLIGMQYL HDV....... 
  pf10_0141  .......... .......KIF LTDSQKKCIL LQILNGLNVL HKY....... 
  pf11_0096  .......... .........K FTDKDIRYYI YQILKALDYC HSQ....... 
  pf11_0147  .......... .......PIF LTEQHVKTIL YNLLLGEKFI HES....... 
  pf11_0156  .......... ......NGHG LNATAVHCYT KQLFIALRHM RKC....... 
  pf11_0220  NNSKYSPFQQ NSFDNNTPLF LSFNIRINIL VQIINVLCYL HTS....... 
  pf11_0227  .......... .......SVG VNEKITFNII LQMVHALIYI HNK....... 
  pf11_0239  .......... .......SES FNETYIKNIM FQILCAIAYM HSN....... 
  pf11_0242  .......... .......ETR LSEIHANKII TQLIKTVAYL HRC....... 
  pf11_0377  .......... .......NRK FSLKTVLMTA DQMLNRIEYV HSK....... 
  pf11_0464  .......... .........S SNMNEAFLYF IQLLQGMWYI QEM....... 
  pf11_0488  .......... .......HGP INELLALCWI KQILLGLLYM KNLP.....T 
  pf13_0085  .......... ......FNGF LSEKEAHDLF LQIVKGVYYC HSK....... 
  pf13_0206  .......... ........HN LNIKEIKYII FELLLALSYF HSN....... 
  pf13_0211  .......... .......YGS FSEYEAYKIM KQIFSALYYC HSK....... 
  pf13_0258  .......... ...NSPYAKS LTRPKLVKIF QQVAEGMYNI HTN....... 
  pf14_0227  .......... ..ESESALIV RQVGYIGLKI KYICCALQYL HSN....... 
  pf14_0294  .......... ........DL LEEIHKKYII YQLLRALKYI HSG....... 
  pf14_0320  YRILYYDLLK KISHIKCIKY TYVLFILHLF IQIMDKLKNI HKK....... 
  pf14_0346  .......... .......LGL LSKSQAQFYL GSIILAIEYL HER....... 
  pf14_0392  .......... .......KLY LDEVSAQYFF RKIVEGLKYM HKN....... 
  pf14_0408  .......... .......GKL GTLGQLQILT KNLLEGLAYI HSK....... 
  pf14_0423  .......... .......FIC RNEKLIWELI KQILKGISYI HDM....... 
  pf14_0431  .......... ......NYNG FHIEDIKLYC IEILKALNYL RKM....... 
  pf14_0476  .......... .......NGS CTHSEARVII IKLTKTIQYI NSL....... 
  pf14_0516  .......... .......NYN INENNARRIL YQLINAIEYL HEI....... 
   pfa0380w  .......... .......REN MNINRNYEII QMIILGLYSI HNN....... 
   pfb0150c  .......... .......YGR ISEDLLVYIL DDVLNGLNYL HNEC.....S 
   pfb0520w  .......... .......KIN MKLQDIIKIS KDITAFMSFL HNK....... 
   pfb0605w  .......... ...DKNYTCF IPIQVIKCII KSVLNSFSYI HNE....... 
   pfb0665w  .......... ......VPGS LDVYEIKKIM KNIFIALDFF HSN....... 
   pfb0815w  .......... .......RHK FDECDAANIM KQILSGICYL HKH....... 
   pfc0385c  .......... .......KQP LNEEEVALYV FQIADALSYL HNF....... 
   pfc0420w  .......... .......KGC FVETFASFIM KQIFSVLNYL HIR....... 
   pfc0485w  .......... .......NKC FNEEEARYLF HQILLAIKFL HSK....... 
   pfc0525c  .......... .....RNNQA LPMFLVKLYS YQLCRALSYI HSK....... 
   pfc0755c  YVYLPLKKIE NRSFYPEMPS LTEIQTKVVI YQMLQGINHF HKK....... 
   pfd0740w  YSELLREERN EKERYKYANL FSIGEIKNIF IQLLKALDYC HKN....... 
   pfd0865c  .......... .......SPS FTISELKCLL KQLLSGINYL HRN....... 
   pfe1290w  .......... .....ELETP IPEKKIKRWL LQIIMAIKFI HDK....... 
   pfi1280c  .......... .....KDEKV LGIDISLKMC RQLAEVINFL HTPIKN..KK 
   pfi1685w  .......... .......NKR FPNDVGCFYA AQIVLIFEYL QSL....... 
   pfl1370w  .......... .....KMFGK IEEHAIIDIT RQLLHALAYC HNLKDG.PNG 
   pfl1885c  .......... .......NGP YTEQVAKKAM KRVLIALEAL HSN....... 
   pfl2250c  .......... .......LRE FSEETAKFYS SEIILALEYL HDL....... 
  mal7p1_91  EIKNPEFDYI YENVKEYNCG LTESECKFLF FQIASGISFI QTCY.....Q 
  pf11_0060  .......... .......KKQ VKENICKYII SQILQAVYYL HYH....... 
   pfi1290w  .......... .......RTV YNLNFVRLTL LEIANIMSYI HKPNI...KQ 
   pfi1415w  KSNKINNRRK KEYKKKLAYV YPQYVIAEIL RQLLNVCLYL YRN....... 
   pfl0080c  .......... .....LNNEI YTESEIFNIL HQILNGLNII HQN....... 
       akt1  .......... .......ERV FSEDRARFYG AEIVSALDYL HSE....... 
      camk1  .......... .......KGF YTERDASRLI FQVLDAVKYL HDL....... 
     camk2a  .......... .......REY YSEADASHCI QQILEAVLHC HQM....... 
       cdk2  .......... ......ALTG IPLPLIKSYL FQLLQGLAFC HSH....... 
       clk1  .......... ......GFLP FRLDHIRKMA YQICKSVNFL HSN....... 
     csnk1d  .......... .......SRK FSLKTVLLLA DQMISRIEYI HSK....... 
    csnk1g1  .......... .......DRT FTLKTVLMIA IQLLSRMEYV HSK....... 
      dapk1  .......... .......KES LTEEEATEFL KQILNGVYYL HSL....... 
       egfr  .......... .......KDN IGSQYLLNWC VQIAKGMNYL EDR....... 
      gsk3b  .......... .....RAKQT LPVIYVKLYM YQLFRSLAYI HSF....... 
       insr  .......... ..ENNPGRPP PTLQEMIQMA AEIADGMAYL NAK....... 
      limk1  .......... .......DSQ YPWSQRVSFA KDIASGMAYL HSM....... 
     map2k1  .......... .......AGR IPEQILGKVS IAVIKGLTYL REK....... 
     map3k3  .......... .......YGA LTESVTRKYT RQILEGMSYL HSN....... 
     map4k1  .......... .......TGS LSELQISYVC REVLQGLAYL HSQ....... 
      mapk1  .......... ........QH LSNDHICYFL YQILRGLKYI HSA....... 
   mapkapk2  .......... ......GDQA FTEREASEIM KSIGEAIQYL HSI....... 
       nek1  .......... ......KGVL FQEDQILDWF VQICLALKHV HDR....... 
       nek7  .......... .....KQKRL IPERTVWKYF VQLCSALEHM HSR....... 
       pak1  .......... ........TC MDEGQIAAVC RECLQALEFL HSN....... 
     prkaca  .......... .......IGR FSEPHARFYA AQIVLTFEYL HSL....... 
      prkca  .......... .......VGK FKEPQAVFYA AEISIGLFFL HKR....... 
       raf1  .......... .......ETK FQMFQLIDIA RQTAQGMDYL HAK....... 
      rock1  .......... ........YD VPEKWARFYT AEVVLALDAI HSM....... 
        src  .......... ......TGKY LRLPQLVDMA AQIASGMAYV ERM....... 
     tgfbr1  .......... ........YT VTVEGMIKLA LSTASGLAHL HMEIVGTQGK 
        zak  .......... ......RSEE MDMDHIMTWA TDVAKGMHYL HMEA.....P 

             1151                                              1200
   pfl2280w  IPII.HRDIK LENILCDKN. .......... .......... .......... 
mal13p1_196  .GIT.HRDIK MENIFVSSTT .......... .......... .......... 
mal13p1_278  .GIF.HRDIK MENVLVDHK. .......... .......... .......... 
mal13p1_279  .RVL.HRDLK PQNLLINRE. .......... .......... .......... 
 mal13p1_84  .DFA.HRDLK PDNILIDLDS .......... .......... .......... 
 mal6p1_108  .NIV.HRDLK PENFLFQSEN .......... .......... .......... 
 mal6p1_146  .CFI.HRDLK PENIFVDPD. .......... .......... .......... 
 mal6p1_191  PPII.NGDIK TSNILIDDD. .......... .......... .......... 
 mal6p1_271  .KMC.HRDLK PENVMLQETS N......... .......... .......... 
  mal6p1_56  .RIA.HLDLK PENVLVNHE. .......... .......... .......... 
 mal7p1_100  .HIL.HRDMK SLNILIDSD. .......... .......... .......... 
  mal7p1_18  .YVI.HRDIK LDNLMFKDKN .......... .......... .......... 
  mal7p1_73  .GII.HCDIK PQNLLLFNFD QSICIQNNFL LYDHTLNHLN MK........ 
  pf07_0072  .NVV.HRDLK PENILLETKN K......... .......... .......... 
  pf08_0044  .CIT.HRDIK PQNILIFLNK TNKMKTN... .......... ...KTYINNK 
   pfc0105w  CKII.HSDIK PENVLVSPLT TIPKPKDYTK DKLESNKSNQ VEKKENDQNV 
  pf10_0141  .YFM.HRDLS PANIFINKK. .......... .......... .......... 
  pf11_0096  .GIM.HRDVK PHNIMIDHE. .......... .......... .......... 
  pf11_0147  .GII.HRDLK PANCLLNQD. .......... .......... .......... 
  pf11_0156  .RIM.HADLK PDNILINEK. .......... .......... .......... 
  pf11_0220  SPIVYHRDLK SANILIDDQ. .......... .......... .......... 
  pf11_0227  .NII.HRDLK CENFLINKD. .......... .......... .......... 
  pf11_0239  .NIA.HKDLK PENILFKEKG .......... .......... .......... 
  pf11_0242  .GII.HRDIK PENILLTDKS .......... .......... .......... 
  pf11_0377  .NFI.HRDIK PDNFLIGRGK .......... .......... .......... 
  pf11_0464  .NIV.HRDLK PTNILRYDN. .......... .......... .......... 
  pf11_0488  GKVH.HCDLK PANLLIKD.. .......... .......... .......... 
  pf13_0085  .HIV.HRDLK LENILLDEK. .......... .......... .......... 
  pf13_0206  .NYI.HRDIK PENIFITSE. .......... .......... .......... 
  pf13_0211  .NIM.HRDLK PENILYVDNT .......... .......... .......... 
  pf13_0258  .QCF.HRDLK LSNILLDEN. .......... .......... .......... 
  pf14_0227  .NII.HRDIK AENFLFKNKN .......... .......... .......... 
  pf14_0294  .GLL.HRDIK PSNILVNSE. .......... .......... .......... 
  pf14_0320  .GIA.HFDIN TNNIMINYNK KFLLDSFIST NTDYIYHHKD QMIRNKPIL. 
  pf14_0346  .NIV.YRDLK PENILLDKQ. .......... .......... .......... 
  pf14_0392  .NIA.HRDLK PENIFLCKIQ ISQKEKTLI. .......... .......... 
  pf14_0408  .NLI.HCDLK PENIMINMKK NKKNHEKGKY NKVNQNGVNI YNDTIEPHIL 
  pf14_0423  .KIM.HRDIK PSNIFLQITD .......... .......... .......... 
  pf14_0431  .SLT.HTDLK PENILLDDPY FEKSLITVRR V......... .......... 
  pf14_0476  .KIM.HRDIK PENILLRTKD .......... .......... .......... 
  pf14_0516  .KIV.HRDLK PENILLDNN. .......... .......... .......... 
   pfa0380w  .NIM.HRDLK PSNIFISDN. .......... .......... .......... 
   pfb0150c  SPLI.HRDIK PTNIVLSKD. .......... .......... .......... 
   pfb0520w  .GIM.HCDLK SSNILISIT. .......... .......... .......... 
   pfb0605w  KNIC.HRDVK PSNILMDKN. .......... .......... .......... 
   pfb0665w  .NII.HRDIK LENIMFKNKK RK........ .......... .......... 
   pfb0815w  .NIV.HRDIK PENILLENKH .......... .......... .......... 
   pfc0385c  .NII.HRDLK PDNILIHYSN EHLN...... .......... .......... 
   pfc0420w  .NIC.HRDIK PENFLFYDMT .......... .......... .......... 
   pfc0485w  .KMA.LRDIS LENILLFENE K......... .......... .......... 
   pfc0525c  .FIC.HRDLK PQNLLIDPR. .......... .......... .......... 
   pfc0755c  .FII.HRDIK PANTLIKNIQ YLSDG..... .......... .......... 
   pfd0740w  .NII.HRDIK IANLLIDNN. .......... .......... .......... 
   pfd0865c  .WVM.HRDLK PTNLLYSNK. .......... .......... .......... 
   pfe1290w  .KLI.HRDLK CNNIFLDEK. .......... .......... .......... 
   pfi1280c  NVII.HRDIK PENLIIDSD. .......... .......... .......... 
   pfi1685w  .NIV.YRDLK PENLLLDKD. .......... .......... .......... 
   pfl1370w  ERVL.HRDLK PQNIFLSTGI RHIGKIS... .......... .......... 
   pfl1885c  .GVV.HRDLK MENLMLENPN .......... .......... .......... 
   pfl2250c  .NII.YRDLK PENVLLDEL. .......... .......... .......... 
  mal7p1_91  SNIVRLTDIK LQNILVFTDS YNI....... .......... .......... 
  pf11_0060  .NII.HRDIK PENLMFRHKK TKNK...... .......... .......... 
   pfi1290w  EFYI.YRDLK PDNVLIKG.. .......... .......... .......... 
   pfi1415w  .KIF.HSDIK PSNIVIKNIH KKHMDIICYC KKN....... .......... 
   pfl0080c  .GII.HGDLK STNIFIKD.. .......... .......... .......... 
       akt1  KNVV.YRDLK LENLMLDKD. .......... .......... .......... 
      camk1  .GIV.HRDLK PENLLYYSLD .......... .......... .......... 
     camk2a  .GVV.HRDLK PENLLLASKL .......... .......... .......... 
       cdk2  .RVL.HRDLK PQNLLINTE. .......... .......... .......... 
       clk1  .KLT.HTDLK PENILFVQSD YTEAYNPK.. .......... .......... 
     csnk1d  .NFI.HRDVK PDNFLMGLGK .......... .......... .......... 
    csnk1g1  .NLI.YRDVK PENFLIGRQG N......... .......... .......... 
      dapk1  .QIA.HFDLK PENIMLLDRN V......... .......... .......... 
       egfr  .RLV.HRDLA ARNVLVKTP. .......... .......... .......... 
      gsk3b  .GIC.HRDIK PQNLLLDPD. .......... .......... .......... 
       insr  .KFV.HRDLA ARNCMVAHD. .......... .......... .......... 
      limk1  .NII.HRDLN SHNCLVREN. .......... .......... .......... 
     map2k1  HKIM.HRDVK PSNILVNSR. .......... .......... .......... 
     map3k3  .MIV.HRDIK GANILRDSA. .......... .......... .......... 
     map4k1  .KKI.HRDIK GANILINDA. .......... .......... .......... 
      mapk1  .NVL.HRDLK PSNLLLNTT. .......... .......... .......... 
   mapkapk2  .NIA.HRDVK PENLLYTSKR .......... .......... .......... 
       nek1  .KIL.HRDIK SQNIFLTKD. .......... .......... .......... 
       nek7  .RVM.HRDIK PANVFITAT. .......... .......... .......... 
       pak1  .QVI.HRDIK SDNILLGMD. .......... .......... .......... 
     prkaca  .DLI.YRDLK PENLLIDQQ. .......... .......... .......... 
      prkca  .GII.YRDLK LDNVMLDSE. .......... .......... .......... 
       raf1  .NII.HRDMK SNNIFLHEG. .......... .......... .......... 
      rock1  .GFI.HRDVK PDNMLLDKS. .......... .......... .......... 
        src  .NYV.HRDLR AANILVGEN. .......... .......... .......... 
     tgfbr1  PAIA.HRDLK SKNILVKKN. .......... .......... .......... 
        zak  VKVI.HRDLK SRNVVIAAD. .......... .......... .......... 

             1201                                              1250
   pfl2280w  .......... .......... .......... .......... .......... 
mal13p1_196  .......... .......... .......... .......... .......... 
mal13p1_278  .......... .......... .......... .......... .......... 
mal13p1_279  .......... .......... .......... .......... .......... 
 mal13p1_84  .......... .......... .......... .......... .......... 
 mal6p1_108  .......... .......... .......... .......... .......... 
 mal6p1_146  .......... .......... .......... .......... .......... 
 mal6p1_191  .......... .......... .......... .......... .......... 
 mal6p1_271  .......... .......... .......... .......... .......... 
  mal6p1_56  .......... .......... .......... .......... .......... 
 mal7p1_100  .......... .......... .......... .......... .......... 
  mal7p1_18  .......... .......... .......... .......... .......... 
  mal7p1_73  .......... .......... .......... .......... .......... 
  pf07_0072  .......... .......... .......... .......... .......... 
  pf08_0044  KCLICIQNNF NIQYIMKKKY NNQFNMFEFN NDMKDTRDEI CNLDKTSDIC 
   pfc0105w  DKKLITTMNN NINTNLSEKK KVINDTQKND KNIEYDQKCT SSKENIEDNV 
  pf10_0141  .......... .......... .......... .......... .......... 
  pf11_0096  .......... .......... .......... .......... .......... 
  pf11_0147  .......... .......... .......... .......... .......... 
  pf11_0156  .......... .......... .......... .......... .......... 
  pf11_0220  .......... .......... .......... .......... .......... 
  pf11_0227  .......... .......... .......... .......... .......... 
  pf11_0239  .......... .......... .......... .......... .......... 
  pf11_0242  .......... .......... .......... .......... .......... 
  pf11_0377  .......... .......... .......... .......... .......... 
  pf11_0464  .......... .......... .......... .......... .......... 
  pf11_0488  .......... .......... .......... .......... .......... 
  pf13_0085  .......... .......... .......... .......... .......... 
  pf13_0206  .......... .......... .......... .......... .......... 
  pf13_0211  .......... .......... .......... .......... .......... 
  pf13_0258  .......... .......... .......... .......... .......... 
  pf14_0227  .......... .......... .......... .......... .......... 
  pf14_0294  .......... .......... .......... .......... .......... 
  pf14_0320  .......... .......... .......... .......... .......... 
  pf14_0346  .......... .......... .......... .......... .......... 
  pf14_0392  .......... .......... .......... .......... .......... 
  pf14_0408  NSSNINNSNL EKKNIIAYPS FDQTFIENKD AQYDNNEKTS NVLYDSDKSY 
  pf14_0423  .......... .......... .......... .......... .......... 
  pf14_0431  .......... .......... .......... .......... .......... 
  pf14_0476  .......... .......... .......... .......... .......... 
  pf14_0516  .......... .......... .......... .......... .......... 
   pfa0380w  .......... .......... .......... .......... .......... 
   pfb0150c  .......... .......... .......... .......... .......... 
   pfb0520w  .......... .......... .......... .......... .......... 
   pfb0605w  .......... .......... .......... .......... .......... 
   pfb0665w  .......... .......... .......... .......... .......... 
   pfb0815w  .......... .......... .......... .......... .......... 
   pfc0385c  .......... .......... .......... .......... .......... 
   pfc0420w  .......... .......... .......... .......... .......... 
   pfc0485w  .......... .......... .......... .......... .......... 
   pfc0525c  .......... .......... .......... .......... .......... 
   pfc0755c  .......... .......... .......... .......... .......... 
   pfd0740w  .......... .......... .......... .......... .......... 
   pfd0865c  .......... .......... .......... .......... .......... 
   pfe1290w  .......... .......... .......... .......... .......... 
   pfi1280c  .......... .......... .......... .......... .......... 
   pfi1685w  .......... .......... .......... .......... .......... 
   pfl1370w  .......... .......... .......... .......... .......... 
   pfl1885c  .......... .......... .......... .......... .......... 
   pfl2250c  .......... .......... .......... .......... .......... 
  mal7p1_91  .......... .......... .......... .......... .......... 
  pf11_0060  .......... .......... .......... .......... .......... 
   pfi1290w  .......... .......... .......... .......... .......... 
   pfi1415w  .......... .......... .......... .......... .......... 
   pfl0080c  .......... .......... .......... .......... .......... 
       akt1  .......... .......... .......... .......... .......... 
      camk1  .......... .......... .......... .......... .......... 
     camk2a  .......... .......... .......... .......... .......... 
       cdk2  .......... .......... .......... .......... .......... 
       clk1  .......... .......... .......... .......... .......... 
     csnk1d  .......... .......... .......... .......... .......... 
    csnk1g1  .......... .......... .......... .......... .......... 
      dapk1  .......... .......... .......... .......... .......... 
       egfr  .......... .......... .......... .......... .......... 
      gsk3b  .......... .......... .......... .......... .......... 
       insr  .......... .......... .......... .......... .......... 
      limk1  .......... .......... .......... .......... .......... 
     map2k1  .......... .......... .......... .......... .......... 
     map3k3  .......... .......... .......... .......... .......... 
     map4k1  .......... .......... .......... .......... .......... 
      mapk1  .......... .......... .......... .......... .......... 
   mapkapk2  .......... .......... .......... .......... .......... 
       nek1  .......... .......... .......... .......... .......... 
       nek7  .......... .......... .......... .......... .......... 
       pak1  .......... .......... .......... .......... .......... 
     prkaca  .......... .......... .......... .......... .......... 
      prkca  .......... .......... .......... .......... .......... 
       raf1  .......... .......... .......... .......... .......... 
      rock1  .......... .......... .......... .......... .......... 
        src  .......... .......... .......... .......... .......... 
     tgfbr1  .......... .......... .......... .......... .......... 
        zak  .......... .......... .......... .......... .......... 

             1251                                              1300
   pfl2280w  .......... .......... .......... .......... .......... 
mal13p1_196  .......... .......... .......... .......... .......... 
mal13p1_278  .......... .......... .......... .......... .......... 
mal13p1_279  .......... .......... .......... .......... .......... 
 mal13p1_84  .......... .......... .......... .......... .......... 
 mal6p1_108  .......... .......... .......... .......... .......... 
 mal6p1_146  .......... .......... .......... .......... .......... 
 mal6p1_191  .......... .......... .......... .......... .......... 
 mal6p1_271  .......... .......... .......... .......... .......... 
  mal6p1_56  .......... .......... .......... .......... .......... 
 mal7p1_100  .......... .......... .......... .......... .......... 
  mal7p1_18  .......... .......... .......... .......... .......... 
  mal7p1_73  .......... .......... .......... .......... .......... 
  pf07_0072  .......... .......... .......... .......... .......... 
  pf08_0044  DMSCDDKILN GDGISSCHKI NNYNNILYNS HNKSTNEQNY CEEVRNHDHV 
   pfc0105w  SFVNDPSDPN QKNNLNNNIT DNNIIPSNVQ IEKQSTLSKN KKNEKDSYIN 
  pf10_0141  .......... .......... .......... .......... .......... 
  pf11_0096  .......... .......... .......... .......... .......... 
  pf11_0147  .......... .......... .......... .......... .......... 
  pf11_0156  .......... .......... .......... .......... .......... 
  pf11_0220  .......... .......... .......... .......... .......... 
  pf11_0227  .......... .......... .......... .......... .......... 
  pf11_0239  .......... .......... .......... .......... .......... 
  pf11_0242  .......... .......... .......... .......... .......... 
  pf11_0377  .......... .......... .......... .......... .......... 
  pf11_0464  .......... .......... .......... .......... .......... 
  pf11_0488  .......... .......... .......... .......... .......... 
  pf13_0085  .......... .......... .......... .......... .......... 
  pf13_0206  .......... .......... .......... .......... .......... 
  pf13_0211  .......... .......... .......... .......... .......... 
  pf13_0258  .......... .......... .......... .......... .......... 
  pf14_0227  .......... .......... .......... .......... .......... 
  pf14_0294  .......... .......... .......... .......... .......... 
  pf14_0320  .......... .......... .......... .......... .......... 
  pf14_0346  .......... .......... .......... .......... .......... 
  pf14_0392  .......... .......... .......... .......... .......... 
  pf14_0408  NNNVKNMIDN NLYCNNIK.. .......... .......... .......... 
  pf14_0423  .......... .......... .......... .......... .......... 
  pf14_0431  .......... .......... .......... .......... .......... 
  pf14_0476  .......... .......... .......... .......... .......... 
  pf14_0516  .......... .......... .......... .......... .......... 
   pfa0380w  .......... .......... .......... .......... .......... 
   pfb0150c  .......... .......... .......... .......... .......... 
   pfb0520w  .......... .......... .......... .......... .......... 
   pfb0605w  .......... .......... .......... .......... .......... 
   pfb0665w  .......... .......... .......... .......... .......... 
   pfb0815w  .......... .......... .......... .......... .......... 
   pfc0385c  .......... .......... .......... .......... .......... 
   pfc0420w  .......... .......... .......... .......... .......... 
   pfc0485w  .......... .......... .......... .......... .......... 
   pfc0525c  .......... .......... .......... .......... .......... 
   pfc0755c  .......... .......... .......... .......... .......... 
   pfd0740w  .......... .......... .......... .......... .......... 
   pfd0865c  .......... .......... .......... .......... .......... 
   pfe1290w  .......... .......... .......... .......... .......... 
   pfi1280c  .......... .......... .......... .......... .......... 
   pfi1685w  .......... .......... .......... .......... .......... 
   pfl1370w  .......... .......... .......... .......... .......... 
   pfl1885c  .......... .......... .......... .......... .......... 
   pfl2250c  .......... .......... .......... .......... .......... 
  mal7p1_91  .......... .......... .......... .......... .......... 
  pf11_0060  .......... .......... .......... .......... .......... 
   pfi1290w  .......... .......... .......... .......... .......... 
   pfi1415w  .......... .......... .......... .......... .......... 
   pfl0080c  .......... .......... .......... .......... .......... 
       akt1  .......... .......... .......... .......... .......... 
      camk1  .......... .......... .......... .......... .......... 
     camk2a  .......... .......... .......... .......... .......... 
       cdk2  .......... .......... .......... .......... .......... 
       clk1  .......... .......... .......... .......... .......... 
     csnk1d  .......... .......... .......... .......... .......... 
    csnk1g1  .......... .......... .......... .......... .......... 
      dapk1  .......... .......... .......... .......... .......... 
       egfr  .......... .......... .......... .......... .......... 
      gsk3b  .......... .......... .......... .......... .......... 
       insr  .......... .......... .......... .......... .......... 
      limk1  .......... .......... .......... .......... .......... 
     map2k1  .......... .......... .......... .......... .......... 
     map3k3  .......... .......... .......... .......... .......... 
     map4k1  .......... .......... .......... .......... .......... 
      mapk1  .......... .......... .......... .......... .......... 
   mapkapk2  .......... .......... .......... .......... .......... 
       nek1  .......... .......... .......... .......... .......... 
       nek7  .......... .......... .......... .......... .......... 
       pak1  .......... .......... .......... .......... .......... 
     prkaca  .......... .......... .......... .......... .......... 
      prkca  .......... .......... .......... .......... .......... 
       raf1  .......... .......... .......... .......... .......... 
      rock1  .......... .......... .......... .......... .......... 
        src  .......... .......... .......... .......... .......... 
     tgfbr1  .......... .......... .......... .......... .......... 
        zak  .......... .......... .......... .......... .......... 

             1301                                              1350
   pfl2280w  .......... .......... .......... .......... .......... 
mal13p1_196  .......... .......... .......... .......... .......... 
mal13p1_278  .......... .......... .......... .......... .......... 
mal13p1_279  .......... .......... .......... .......... .......... 
 mal13p1_84  .......... .......... .......... .......... .......... 
 mal6p1_108  .......... .......... .......... .......... .......... 
 mal6p1_146  .......... .......... .......... .......... .......... 
 mal6p1_191  .......... .......... .......... .......... .......... 
 mal6p1_271  .......... .......... .......... .......... .......... 
  mal6p1_56  .......... .......... .......... .......... .......... 
 mal7p1_100  .......... .......... .......... .......... .......... 
  mal7p1_18  .......... .......... .......... .......... .......... 
  mal7p1_73  .......... .......... .......... .......... .......... 
  pf07_0072  .......... .......... .......... .......... .......... 
  pf08_0044  NDPCYNISNI KNNIHDKNKK ENHTIDDDIQ GNDNYSLKNE GQDDLQVCKN 
   pfc0105w  INNSLTNDDQ NLKREDIKFN DKAEGITKYD MLNIKNNISI KEKINDCHSP 
  pf10_0141  .......... .......... .......... .......... .......... 
  pf11_0096  .......... .......... .......... .......... .......... 
  pf11_0147  .......... .......... .......... .......... .......... 
  pf11_0156  .......... .......... .......... .......... .......... 
  pf11_0220  .......... .......... .......... .......... .......... 
  pf11_0227  .......... .......... .......... .......... .......... 
  pf11_0239  .......... .......... .......... .......... .......... 
  pf11_0242  .......... .......... .......... .......... .......... 
  pf11_0377  .......... .......... .......... .......... .......... 
  pf11_0464  .......... .......... .......... .......... .......... 
  pf11_0488  .......... .......... .......... .......... .......... 
  pf13_0085  .......... .......... .......... .......... .......... 
  pf13_0206  .......... .......... .......... .......... .......... 
  pf13_0211  .......... .......... .......... .......... .......... 
  pf13_0258  .......... .......... .......... .......... .......... 
  pf14_0227  .......... .......... .......... .......... .......... 
  pf14_0294  .......... .......... .......... .......... .......... 
  pf14_0320  .......... .......... .......... .......... .......... 
  pf14_0346  .......... .......... .......... .......... .......... 
  pf14_0392  .......... .......... .......... .......... .......... 
  pf14_0408  .......... .......... .......... .......... .......... 
  pf14_0423  .......... .......... .......... .......... .......... 
  pf14_0431  .......... .......... .......... .......... .......... 
  pf14_0476  .......... .......... .......... .......... .......... 
  pf14_0516  .......... .......... .......... .......... .......... 
   pfa0380w  .......... .......... .......... .......... .......... 
   pfb0150c  .......... .......... .......... .......... .......... 
   pfb0520w  .......... .......... .......... .......... .......... 
   pfb0605w  .......... .......... .......... .......... .......... 
   pfb0665w  .......... .......... .......... .......... .......... 
   pfb0815w  .......... .......... .......... .......... .......... 
   pfc0385c  .......... .......... .......... .......... .......... 
   pfc0420w  .......... .......... .......... .......... .......... 
   pfc0485w  .......... .......... .......... .......... .......... 
   pfc0525c  .......... .......... .......... .......... .......... 
   pfc0755c  .......... .......... .......... .......... .......... 
   pfd0740w  .......... .......... .......... .......... .......... 
   pfd0865c  .......... .......... .......... .......... .......... 
   pfe1290w  .......... .......... .......... .......... .......... 
   pfi1280c  .......... .......... .......... .......... .......... 
   pfi1685w  .......... .......... .......... .......... .......... 
   pfl1370w  .......... .......... .......... .......... .......... 
   pfl1885c  .......... .......... .......... .......... .......... 
   pfl2250c  .......... .......... .......... .......... .......... 
  mal7p1_91  .......... .......... .......... .......... .......... 
  pf11_0060  .......... .......... .......... .......... .......... 
   pfi1290w  .......... .......... .......... .......... .......... 
   pfi1415w  .......... .......... .......... .......... .......... 
   pfl0080c  .......... .......... .......... .......... .......... 
       akt1  .......... .......... .......... .......... .......... 
      camk1  .......... .......... .......... .......... .......... 
     camk2a  .......... .......... .......... .......... .......... 
       cdk2  .......... .......... .......... .......... .......... 
       clk1  .......... .......... .......... .......... .......... 
     csnk1d  .......... .......... .......... .......... .......... 
    csnk1g1  .......... .......... .......... .......... .......... 
      dapk1  .......... .......... .......... .......... .......... 
       egfr  .......... .......... .......... .......... .......... 
      gsk3b  .......... .......... .......... .......... .......... 
       insr  .......... .......... .......... .......... .......... 
      limk1  .......... .......... .......... .......... .......... 
     map2k1  .......... .......... .......... .......... .......... 
     map3k3  .......... .......... .......... .......... .......... 
     map4k1  .......... .......... .......... .......... .......... 
      mapk1  .......... .......... .......... .......... .......... 
   mapkapk2  .......... .......... .......... .......... .......... 
       nek1  .......... .......... .......... .......... .......... 
       nek7  .......... .......... .......... .......... .......... 
       pak1  .......... .......... .......... .......... .......... 
     prkaca  .......... .......... .......... .......... .......... 
      prkca  .......... .......... .......... .......... .......... 
       raf1  .......... .......... .......... .......... .......... 
      rock1  .......... .......... .......... .......... .......... 
        src  .......... .......... .......... .......... .......... 
     tgfbr1  .......... .......... .......... .......... .......... 
        zak  .......... .......... .......... .......... .......... 

             1351                                              1400
   pfl2280w  .......... .......... .......... .......... .......... 
mal13p1_196  .......... .......... .......... .......... .......... 
mal13p1_278  .......... .......... .......... .......... .......... 
mal13p1_279  .......... .......... .......... .......... .......... 
 mal13p1_84  .......... .......... .......... .......... .......... 
 mal6p1_108  .......... .......... .......... .......... .......... 
 mal6p1_146  .......... .......... .......... .......... .......... 
 mal6p1_191  .......... .......... .......... .......... .......... 
 mal6p1_271  .......... .......... .......... .......... .......... 
  mal6p1_56  .......... .......... .......... .......... .......... 
 mal7p1_100  .......... .......... .......... .......... .......... 
  mal7p1_18  .......... .......... .......... .......... .......... 
  mal7p1_73  .......... .......... .......... .......... .......... 
  pf07_0072  .......... .......... .......... .......... .......... 
  pf08_0044  NDKKKKDLFV QEMQLCDKNK YEGS...... .......... .......... 
   pfc0105w  NENKNKDNHN QCEDNSINIC NNKNNNIQTN NINDNTVNEK INNTSKKDML 
  pf10_0141  .......... .......... .......... .......... .......... 
  pf11_0096  .......... .......... .......... .......... .......... 
  pf11_0147  .......... .......... .......... .......... .......... 
  pf11_0156  .......... .......... .......... .......... .......... 
  pf11_0220  .......... .......... .......... .......... .......... 
  pf11_0227  .......... .......... .......... .......... .......... 
  pf11_0239  .......... .......... .......... .......... .......... 
  pf11_0242  .......... .......... .......... .......... .......... 
  pf11_0377  .......... .......... .......... .......... .......... 
  pf11_0464  .......... .......... .......... .......... .......... 
  pf11_0488  .......... .......... .......... .......... .......... 
  pf13_0085  .......... .......... .......... .......... .......... 
  pf13_0206  .......... .......... .......... .......... .......... 
  pf13_0211  .......... .......... .......... .......... .......... 
  pf13_0258  .......... .......... .......... .......... .......... 
  pf14_0227  .......... .......... .......... .......... .......... 
  pf14_0294  .......... .......... .......... .......... .......... 
  pf14_0320  .......... .......... .......... .......... .......... 
  pf14_0346  .......... .......... .......... .......... .......... 
  pf14_0392  .......... .......... .......... .......... .......... 
  pf14_0408  .......... .......... .......... .......... .......... 
  pf14_0423  .......... .......... .......... .......... .......... 
  pf14_0431  .......... .......... .......... .......... .......... 
  pf14_0476  .......... .......... .......... .......... .......... 
  pf14_0516  .......... .......... .......... .......... .......... 
   pfa0380w  .......... .......... .......... .......... .......... 
   pfb0150c  .......... .......... .......... .......... .......... 
   pfb0520w  .......... .......... .......... .......... .......... 
   pfb0605w  .......... .......... .......... .......... .......... 
   pfb0665w  .......... .......... .......... .......... .......... 
   pfb0815w  .......... .......... .......... .......... .......... 
   pfc0385c  .......... .......... .......... .......... .......... 
   pfc0420w  .......... .......... .......... .......... .......... 
   pfc0485w  .......... .......... .......... .......... .......... 
   pfc0525c  .......... .......... .......... .......... .......... 
   pfc0755c  .......... .......... .......... .......... .......... 
   pfd0740w  .......... .......... .......... .......... .......... 
   pfd0865c  .......... .......... .......... .......... .......... 
   pfe1290w  .......... .......... .......... .......... .......... 
   pfi1280c  .......... .......... .......... .......... .......... 
   pfi1685w  .......... .......... .......... .......... .......... 
   pfl1370w  .......... .......... .......... .......... .......... 
   pfl1885c  .......... .......... .......... .......... .......... 
   pfl2250c  .......... .......... .......... .......... .......... 
  mal7p1_91  .......... .......... .......... .......... .......... 
  pf11_0060  .......... .......... .......... .......... .......... 
   pfi1290w  .......... .......... .......... .......... .......... 
   pfi1415w  .......... .......... .......... .......... .......... 
   pfl0080c  .......... .......... .......... .......... .......... 
       akt1  .......... .......... .......... .......... .......... 
      camk1  .......... .......... .......... .......... .......... 
     camk2a  .......... .......... .......... .......... .......... 
       cdk2  .......... .......... .......... .......... .......... 
       clk1  .......... .......... .......... .......... .......... 
     csnk1d  .......... .......... .......... .......... .......... 
    csnk1g1  .......... .......... .......... .......... .......... 
      dapk1  .......... .......... .......... .......... .......... 
       egfr  .......... .......... .......... .......... .......... 
      gsk3b  .......... .......... .......... .......... .......... 
       insr  .......... .......... .......... .......... .......... 
      limk1  .......... .......... .......... .......... .......... 
     map2k1  .......... .......... .......... .......... .......... 
     map3k3  .......... .......... .......... .......... .......... 
     map4k1  .......... .......... .......... .......... .......... 
      mapk1  .......... .......... .......... .......... .......... 
   mapkapk2  .......... .......... .......... .......... .......... 
       nek1  .......... .......... .......... .......... .......... 
       nek7  .......... .......... .......... .......... .......... 
       pak1  .......... .......... .......... .......... .......... 
     prkaca  .......... .......... .......... .......... .......... 
      prkca  .......... .......... .......... .......... .......... 
       raf1  .......... .......... .......... .......... .......... 
      rock1  .......... .......... .......... .......... .......... 
        src  .......... .......... .......... .......... .......... 
     tgfbr1  .......... .......... .......... .......... .......... 
        zak  .......... .......... .......... .......... .......... 

             1401                                              1450
   pfl2280w  .......... .......... .......... .......... .......... 
mal13p1_196  .......... .......... .......... .......... .......... 
mal13p1_278  .......... .......... .......... .......... .......... 
mal13p1_279  .......... .......... .......... .......... .......... 
 mal13p1_84  .......... .......... .......... .......... .......... 
 mal6p1_108  .......... .......... .......... .......... .......... 
 mal6p1_146  .......... .......... .......... .......... .......... 
 mal6p1_191  .......... .......... .......... .......... .......... 
 mal6p1_271  .......... .......... .......... .......... .......... 
  mal6p1_56  .......... .......... .......... .......... .......... 
 mal7p1_100  .......... .......... .......... .......... .......... 
  mal7p1_18  .......... .......... .......... .......... .......... 
  mal7p1_73  .......... .......... .......... .......... .......... 
  pf07_0072  .......... .......... .......... .......... .......... 
  pf08_0044  .......... .......... .......... .......... .......... 
   pfc0105w  NNTQNNNDSE KNDVVIEQQL VNEDILKKKN KQTKKKKNIN EPPYVKHKLR 
  pf10_0141  .......... .......... .......... .......... .......... 
  pf11_0096  .......... .......... .......... .......... .......... 
  pf11_0147  .......... .......... .......... .......... .......... 
  pf11_0156  .......... .......... .......... .......... .......... 
  pf11_0220  .......... .......... .......... .......... .......... 
  pf11_0227  .......... .......... .......... .......... .......... 
  pf11_0239  .......... .......... .......... .......... .......... 
  pf11_0242  .......... .......... .......... .......... .......... 
  pf11_0377  .......... .......... .......... .......... .......... 
  pf11_0464  .......... .......... .......... .......... .......... 
  pf11_0488  .......... .......... .......... .......... .......... 
  pf13_0085  .......... .......... .......... .......... .......... 
  pf13_0206  .......... .......... .......... .......... .......... 
  pf13_0211  .......... .......... .......... .......... .......... 
  pf13_0258  .......... .......... .......... .......... .......... 
  pf14_0227  .......... .......... .......... .......... .......... 
  pf14_0294  .......... .......... .......... .......... .......... 
  pf14_0320  .......... .......... .......... .......... .......... 
  pf14_0346  .......... .......... .......... .......... .......... 
  pf14_0392  .......... .......... .......... .......... .......... 
  pf14_0408  .......... .......... .......... .......... .......... 
  pf14_0423  .......... .......... .......... .......... .......... 
  pf14_0431  .......... .......... .......... .......... .......... 
  pf14_0476  .......... .......... .......... .......... .......... 
  pf14_0516  .......... .......... .......... .......... .......... 
   pfa0380w  .......... .......... .......... .......... .......... 
   pfb0150c  .......... .......... .......... .......... .......... 
   pfb0520w  .......... .......... .......... .......... .......... 
   pfb0605w  .......... .......... .......... .......... .......... 
   pfb0665w  .......... .......... .......... .......... .......... 
   pfb0815w  .......... .......... .......... .......... .......... 
   pfc0385c  .......... .......... .......... .......... .......... 
   pfc0420w  .......... .......... .......... .......... .......... 
   pfc0485w  .......... .......... .......... .......... .......... 
   pfc0525c  .......... .......... .......... .......... .......... 
   pfc0755c  .......... .......... .......... .......... .......... 
   pfd0740w  .......... .......... .......... .......... .......... 
   pfd0865c  .......... .......... .......... .......... .......... 
   pfe1290w  .......... .......... .......... .......... .......... 
   pfi1280c  .......... .......... .......... .......... .......... 
   pfi1685w  .......... .......... .......... .......... .......... 
   pfl1370w  .......... .......... .......... .......... .......... 
   pfl1885c  .......... .......... .......... .......... .......... 
   pfl2250c  .......... .......... .......... .......... .......... 
  mal7p1_91  .......... .......... .......... .......... .......... 
  pf11_0060  .......... .......... .......... .......... .......... 
   pfi1290w  .......... .......... .......... .......... .......... 
   pfi1415w  .......... .......... .......... .......... .......... 
   pfl0080c  .......... .......... .......... .......... .......... 
       akt1  .......... .......... .......... .......... .......... 
      camk1  .......... .......... .......... .......... .......... 
     camk2a  .......... .......... .......... .......... .......... 
       cdk2  .......... .......... .......... .......... .......... 
       clk1  .......... .......... .......... .......... .......... 
     csnk1d  .......... .......... .......... .......... .......... 
    csnk1g1  .......... .......... .......... .......... .......... 
      dapk1  .......... .......... .......... .......... .......... 
       egfr  .......... .......... .......... .......... .......... 
      gsk3b  .......... .......... .......... .......... .......... 
       insr  .......... .......... .......... .......... .......... 
      limk1  .......... .......... .......... .......... .......... 
     map2k1  .......... .......... .......... .......... .......... 
     map3k3  .......... .......... .......... .......... .......... 
     map4k1  .......... .......... .......... .......... .......... 
      mapk1  .......... .......... .......... .......... .......... 
   mapkapk2  .......... .......... .......... .......... .......... 
       nek1  .......... .......... .......... .......... .......... 
       nek7  .......... .......... .......... .......... .......... 
       pak1  .......... .......... .......... .......... .......... 
     prkaca  .......... .......... .......... .......... .......... 
      prkca  .......... .......... .......... .......... .......... 
       raf1  .......... .......... .......... .......... .......... 
      rock1  .......... .......... .......... .......... .......... 
        src  .......... .......... .......... .......... .......... 
     tgfbr1  .......... .......... .......... .......... .......... 
        zak  .......... .......... .......... .......... .......... 

             1451                                              1500
   pfl2280w  .......... .......... .......... .......... .......... 
mal13p1_196  .......... .......... .......... .......... .......... 
mal13p1_278  .......... .......... .......... .......... .......... 
mal13p1_279  .......... .......... .......... .......... .......... 
 mal13p1_84  .......... .......... .......... .......... .......... 
 mal6p1_108  .......... .......... .......... .......... .......... 
 mal6p1_146  .......... .......... .......... .......... .......... 
 mal6p1_191  .......... .......... .......... .......... .......... 
 mal6p1_271  .......... .......... .......... .......... .......... 
  mal6p1_56  .......... .......... .......... .......... .......... 
 mal7p1_100  .......... .......... .......... .......... .......... 
  mal7p1_18  .......... .......... .......... .......... .......... 
  mal7p1_73  .......... .......... .......... .......... .......... 
  pf07_0072  .......... .......... .......... .......... .......... 
  pf08_0044  .......... .......... .......... .......... .TSPSNDYNK 
   pfc0105w  PSNSDPSLLT SYSNIHALQE TLTRKPYHYN TYFLNNPEKY RDNKMNPYLH 
  pf10_0141  .......... .......... .......... .......... .......... 
  pf11_0096  .......... .......... .......... .......... .......... 
  pf11_0147  .......... .......... .......... .......... .......... 
  pf11_0156  .......... .......... .......... .......... .......... 
  pf11_0220  .......... .......... .......... .......... .......... 
  pf11_0227  .......... .......... .......... .......... .......... 
  pf11_0239  .......... .......... .......... .......... .......... 
  pf11_0242  .......... .......... .......... .......... .......... 
  pf11_0377  .......... .......... .......... .......... .......... 
  pf11_0464  .......... .......... .......... .......... .......... 
  pf11_0488  .......... .......... .......... .......... .......... 
  pf13_0085  .......... .......... .......... .......... .......... 
  pf13_0206  .......... .......... .......... .......... .......... 
  pf13_0211  .......... .......... .......... .......... .......... 
  pf13_0258  .......... .......... .......... .......... .......... 
  pf14_0227  .......... .......... .......... .......... .......... 
  pf14_0294  .......... .......... .......... .......... .......... 
  pf14_0320  .......... .......... .......... .......... .......... 
  pf14_0346  .......... .......... .......... .......... .......... 
  pf14_0392  .......... .......... .......... .......... .......... 
  pf14_0408  .......... .......... .......... .......... .......... 
  pf14_0423  .......... .......... .......... .......... .......... 
  pf14_0431  .......... .......... .......... .......... .......... 
  pf14_0476  .......... .......... .......... .......... .......... 
  pf14_0516  .......... .......... .......... .......... .......... 
   pfa0380w  .......... .......... .......... .......... .......... 
   pfb0150c  .......... .......... .......... .......... .......... 
   pfb0520w  .......... .......... .......... .......... .......... 
   pfb0605w  .......... .......... .......... .......... .......... 
   pfb0665w  .......... .......... .......... .......... .......... 
   pfb0815w  .......... .......... .......... .......... .......... 
   pfc0385c  .......... .......... .......... .......... .......... 
   pfc0420w  .......... .......... .......... .......... .......... 
   pfc0485w  .......... .......... .......... .......... .......... 
   pfc0525c  .......... .......... .......... .......... .......... 
   pfc0755c  .......... .......... .......... .......... .......... 
   pfd0740w  .......... .......... .......... .......... .......... 
   pfd0865c  .......... .......... .......... .......... .......... 
   pfe1290w  .......... .......... .......... .......... .......... 
   pfi1280c  .......... .......... .......... .......... .......... 
   pfi1685w  .......... .......... .......... .......... .......... 
   pfl1370w  .......... .......... .......... .......... .......... 
   pfl1885c  .......... .......... .......... .......... .......... 
   pfl2250c  .......... .......... .......... .......... .......... 
  mal7p1_91  .......... .......... .......... .......... .......... 
  pf11_0060  .......... .......... .......... .......... .......... 
   pfi1290w  .......... .......... .......... .......... .......... 
   pfi1415w  .......... .......... .......... .......... .......... 
   pfl0080c  .......... .......... .......... .......... .......... 
       akt1  .......... .......... .......... .......... .......... 
      camk1  .......... .......... .......... .......... .......... 
     camk2a  .......... .......... .......... .......... .......... 
       cdk2  .......... .......... .......... .......... .......... 
       clk1  .......... .......... .......... .......... .......... 
     csnk1d  .......... .......... .......... .......... .......... 
    csnk1g1  .......... .......... .......... .......... .......... 
      dapk1  .......... .......... .......... .......... .......... 
       egfr  .......... .......... .......... .......... .......... 
      gsk3b  .......... .......... .......... .......... .......... 
       insr  .......... .......... .......... .......... .......... 
      limk1  .......... .......... .......... .......... .......... 
     map2k1  .......... .......... .......... .......... .......... 
     map3k3  .......... .......... .......... .......... .......... 
     map4k1  .......... .......... .......... .......... .......... 
      mapk1  .......... .......... .......... .......... .......... 
   mapkapk2  .......... .......... .......... .......... .......... 
       nek1  .......... .......... .......... .......... .......... 
       nek7  .......... .......... .......... .......... .......... 
       pak1  .......... .......... .......... .......... .......... 
     prkaca  .......... .......... .......... .......... .......... 
      prkca  .......... .......... .......... .......... .......... 
       raf1  .......... .......... .......... .......... .......... 
      rock1  .......... .......... .......... .......... .......... 
        src  .......... .......... .......... .......... .......... 
     tgfbr1  .......... .......... .......... .......... .......... 
        zak  .......... .......... .......... .......... .......... 

             1501                                              1550
   pfl2280w  .......... .......... .......... .......... .......... 
mal13p1_196  .......... .......... .......... .......... .......... 
mal13p1_278  .......... .......... .......... .......... .......... 
mal13p1_279  .......... .......... .......... .......... .......... 
 mal13p1_84  .......... .......... .......... .......... .......... 
 mal6p1_108  .......... .......... .......... .......... .......... 
 mal6p1_146  .......... .......... .......... .......... .......... 
 mal6p1_191  .......... .......... .......... .......... .......... 
 mal6p1_271  .......... .......... .......... .......... .......... 
  mal6p1_56  .......... .......... .......... .......... .......... 
 mal7p1_100  .......... .......... .......... .......... .......... 
  mal7p1_18  .......... .......... .......... .......... .......... 
  mal7p1_73  .......... .......... .......... .......... .......... 
  pf07_0072  .......... .......... .......... .......... .......... 
  pf08_0044  YDKDCYNNNN LMSNHDDCSA KNNLRLKRLV SMTNLNQRNY YMIINDNTDK 
   pfc0105w  RLPNDCLKKI DQDDSDETEE EDDLSDVDQN KEQNKNQLEV NLPNNKYPNS 
  pf10_0141  .......... .......... .......... .......... .......... 
  pf11_0096  .......... .......... .......... .......... .......... 
  pf11_0147  .......... .......... .......... .......... .......... 
  pf11_0156  .......... .......... .......... .......... .......... 
  pf11_0220  .......... .......... .......... .......... .......... 
  pf11_0227  .......... .......... .......... .......... .......... 
  pf11_0239  .......... .......... .......... .......... .......... 
  pf11_0242  .......... .......... .......... .......... .......... 
  pf11_0377  .......... .......... .......... .......... .......... 
  pf11_0464  .......... .......... .......... .......... .......... 
  pf11_0488  .......... .......... .......... .......... .......... 
  pf13_0085  .......... .......... .......... .......... .......... 
  pf13_0206  .......... .......... .......... .......... .......... 
  pf13_0211  .......... .......... .......... .......... .......... 
  pf13_0258  .......... .......... .......... .......... .......... 
  pf14_0227  .......... .......... .......... .......... .......... 
  pf14_0294  .......... .......... .......... .......... .......... 
  pf14_0320  .......... .......... .......... .......... .......... 
  pf14_0346  .......... .......... .......... .......... .......... 
  pf14_0392  .......... .......... .......... .......... .......... 
  pf14_0408  .......... .......... .......... .......... .......... 
  pf14_0423  .......... .......... .......... .......... .......... 
  pf14_0431  .......... .......... .......... .......... .......... 
  pf14_0476  .......... .......... .......... .......... .......... 
  pf14_0516  .......... .......... .......... .......... .......... 
   pfa0380w  .......... .......... .......... .......... .......... 
   pfb0150c  .......... .......... .......... .......... .......... 
   pfb0520w  .......... .......... .......... .......... .......... 
   pfb0605w  .......... .......... .......... .......... .......... 
   pfb0665w  .......... .......... .......... .......... .......... 
   pfb0815w  .......... .......... .......... .......... .......... 
   pfc0385c  .......... .......... .......... .......... .......... 
   pfc0420w  .......... .......... .......... .......... .......... 
   pfc0485w  .......... .......... .......... .......... .......... 
   pfc0525c  .......... .......... .......... .......... .......... 
   pfc0755c  .......... .......... .......... .......... .......... 
   pfd0740w  .......... .......... .......... .......... .......... 
   pfd0865c  .......... .......... .......... .......... .......... 
   pfe1290w  .......... .......... .......... .......... .......... 
   pfi1280c  .......... .......... .......... .......... .......... 
   pfi1685w  .......... .......... .......... .......... .......... 
   pfl1370w  .......... .......... .......... .......... .......... 
   pfl1885c  .......... .......... .......... .......... .......... 
   pfl2250c  .......... .......... .......... .......... .......... 
  mal7p1_91  .......... .......... .......... .......... .......... 
  pf11_0060  .......... .......... .......... .......... .......... 
   pfi1290w  .......... .......... .......... .......... .......... 
   pfi1415w  .......... .......... .......... .......... .......... 
   pfl0080c  .......... .......... .......... .......... .......... 
       akt1  .......... .......... .......... .......... .......... 
      camk1  .......... .......... .......... .......... .......... 
     camk2a  .......... .......... .......... .......... .......... 
       cdk2  .......... .......... .......... .......... .......... 
       clk1  .......... .......... .......... .......... .......... 
     csnk1d  .......... .......... .......... .......... .......... 
    csnk1g1  .......... .......... .......... .......... .......... 
      dapk1  .......... .......... .......... .......... .......... 
       egfr  .......... .......... .......... .......... .......... 
      gsk3b  .......... .......... .......... .......... .......... 
       insr  .......... .......... .......... .......... .......... 
      limk1  .......... .......... .......... .......... .......... 
     map2k1  .......... .......... .......... .......... .......... 
     map3k3  .......... .......... .......... .......... .......... 
     map4k1  .......... .......... .......... .......... .......... 
      mapk1  .......... .......... .......... .......... .......... 
   mapkapk2  .......... .......... .......... .......... .......... 
       nek1  .......... .......... .......... .......... .......... 
       nek7  .......... .......... .......... .......... .......... 
       pak1  .......... .......... .......... .......... .......... 
     prkaca  .......... .......... .......... .......... .......... 
      prkca  .......... .......... .......... .......... .......... 
       raf1  .......... .......... .......... .......... .......... 
      rock1  .......... .......... .......... .......... .......... 
        src  .......... .......... .......... .......... .......... 
     tgfbr1  .......... .......... .......... .......... .......... 
        zak  .......... .......... .......... .......... .......... 

             1551                                              1600
   pfl2280w  .......... .......... .......... .......... .......... 
mal13p1_196  .......... .......... .......... .......... .......... 
mal13p1_278  .......... .......... .......... .......... .......... 
mal13p1_279  .......... .......... .......... .......... .......... 
 mal13p1_84  .......... .......... .......... .......... .......... 
 mal6p1_108  .......... .......... .......... .......... .......... 
 mal6p1_146  .......... .......... .......... .......... .......... 
 mal6p1_191  .......... .......... .......... .......... .......... 
 mal6p1_271  .......... .......... .......... .......... .......... 
  mal6p1_56  .......... .......... .......... .......... .......... 
 mal7p1_100  .......... .......... .......... .......... .......... 
  mal7p1_18  .......... .......... .......... .......... .......... 
  mal7p1_73  .......... .......... .......... .......... .......... 
  pf07_0072  .......... .......... .......... .......... .......... 
  pf08_0044  ICDKSITYDD DITKKKNKAN INKLNIDKSK NDIISENKDT QIAPPNNSNN 
   pfc0105w  NDVYKFFEKD INKFPIYCDM FNHLIHPEAL RLHELYMKNK KNIDSNNTMN 
  pf10_0141  .......... .......... .......... .......... .......... 
  pf11_0096  .......... .......... .......... .......... .......... 
  pf11_0147  .......... .......... .......... .......... .......... 
  pf11_0156  .......... .......... .......... .......... .......... 
  pf11_0220  .......... .......... .......... .......... .......... 
  pf11_0227  .......... .......... .......... .......... .......... 
  pf11_0239  .......... .......... .......... .......... .......... 
  pf11_0242  .......... .......... .......... .......... .......... 
  pf11_0377  .......... .......... .......... .......... .......... 
  pf11_0464  .......... .......... .......... .......... .......... 
  pf11_0488  .......... .......... .......... .......... .......... 
  pf13_0085  .......... .......... .......... .......... .......... 
  pf13_0206  .......... .......... .......... .......... .......... 
  pf13_0211  .......... .......... .......... .......... .......... 
  pf13_0258  .......... .......... .......... .......... .......... 
  pf14_0227  .......... .......... .......... .......... .......... 
  pf14_0294  .......... .......... .......... .......... .......... 
  pf14_0320  .......... .......... .......... .......... .......... 
  pf14_0346  .......... .......... .......... .......... .......... 
  pf14_0392  .......... .......... .......... .......... .......... 
  pf14_0408  .......... .......... .......... .......... .......... 
  pf14_0423  .......... .......... .......... .......... .......... 
  pf14_0431  .......... .......... .......... .......... .......... 
  pf14_0476  .......... .......... .......... .......... .......... 
  pf14_0516  .......... .......... .......... .......... .......... 
   pfa0380w  .......... .......... .......... .......... .......... 
   pfb0150c  .......... .......... .......... .......... .......... 
   pfb0520w  .......... .......... .......... .......... .......... 
   pfb0605w  .......... .......... .......... .......... .......... 
   pfb0665w  .......... .......... .......... .......... .......... 
   pfb0815w  .......... .......... .......... .......... .......... 
   pfc0385c  .......... .......... .......... .......... .......... 
   pfc0420w  .......... .......... .......... .......... .......... 
   pfc0485w  .......... .......... .......... .......... .......... 
   pfc0525c  .......... .......... .......... .......... .......... 
   pfc0755c  .......... .......... .......... .......... .......... 
   pfd0740w  .......... .......... .......... .......... .......... 
   pfd0865c  .......... .......... .......... .......... .......... 
   pfe1290w  .......... .......... .......... .......... .......... 
   pfi1280c  .......... .......... .......... .......... .......... 
   pfi1685w  .......... .......... .......... .......... .......... 
   pfl1370w  .......... .......... .......... .......... .......... 
   pfl1885c  .......... .......... .......... .......... .......... 
   pfl2250c  .......... .......... .......... .......... .......... 
  mal7p1_91  .......... .......... .......... .......... .......... 
  pf11_0060  .......... .......... .......... .......... .......... 
   pfi1290w  .......... .......... .......... .......... .......... 
   pfi1415w  .......... .......... .......... .......... .......... 
   pfl0080c  .......... .......... .......... .......... .......... 
       akt1  .......... .......... .......... .......... .......... 
      camk1  .......... .......... .......... .......... .......... 
     camk2a  .......... .......... .......... .......... .......... 
       cdk2  .......... .......... .......... .......... .......... 
       clk1  .......... .......... .......... .......... .......... 
     csnk1d  .......... .......... .......... .......... .......... 
    csnk1g1  .......... .......... .......... .......... .......... 
      dapk1  .......... .......... .......... .......... .......... 
       egfr  .......... .......... .......... .......... .......... 
      gsk3b  .......... .......... .......... .......... .......... 
       insr  .......... .......... .......... .......... .......... 
      limk1  .......... .......... .......... .......... .......... 
     map2k1  .......... .......... .......... .......... .......... 
     map3k3  .......... .......... .......... .......... .......... 
     map4k1  .......... .......... .......... .......... .......... 
      mapk1  .......... .......... .......... .......... .......... 
   mapkapk2  .......... .......... .......... .......... .......... 
       nek1  .......... .......... .......... .......... .......... 
       nek7  .......... .......... .......... .......... .......... 
       pak1  .......... .......... .......... .......... .......... 
     prkaca  .......... .......... .......... .......... .......... 
      prkca  .......... .......... .......... .......... .......... 
       raf1  .......... .......... .......... .......... .......... 
      rock1  .......... .......... .......... .......... .......... 
        src  .......... .......... .......... .......... .......... 
     tgfbr1  .......... .......... .......... .......... .......... 
        zak  .......... .......... .......... .......... .......... 

             1601                                              1650
   pfl2280w  .......... .......... .......... .....GVYKI CDFCSHSISN 
mal13p1_196  .......... .......... .......... ....PFTVRI GDWGSAVEYK 
mal13p1_278  .......... .......... .......... .....DNAKL SDFGLSAMIL 
mal13p1_279  .......... .......... .......... .....GELKI ADFGLARAFG 
 mal13p1_84  .......... .......... .......... ...SNIKIEI CDLGSAKKVQ 
 mal6p1_108  .......... .......... .......... ...KDSLLKI IDFGLSKNLG 
 mal6p1_146  .......... .......... .......... ....TYTLKI GDLGLVRFIE 
 mal6p1_191  .......... .......... .......... .....MNLVM CDFGKARFKN 
 mal6p1_271  .......... .......... .......... ...HKYLLKI GDLGLCRELK 
  mal6p1_56  .......... .......... .......... .....EKCKL ADFGLSAHIG 
 mal7p1_100  .......... .......... .......... .....KRVRL CDFGISKVLE 
  mal7p1_18  .......... .......... .......... ....LETLVI VDFDMSVYMY 
  mal7p1_73  .......... .KLNFQKLFS HNNDHKTNQQ NNVFNNIVKI CDFGLSVKCG 
  pf07_0072  .......... .......... .......... ...EDMIIKI IDFGLSTHFE 
  pf08_0044  NNNNNCGDDD NFNHDDLPDQ QSLDKLYINS LMY..KYIKL CDFNTSIKLK 
   pfc0105w  DLGNNQNSHK VVYINTEDGE YCIRPYDPSV YYHEKSCYKI CDLGNSLWID 
  pf10_0141  .......... .......... .......... .....GEVKL ADFGLCTKYG 
  pf11_0096  .......... .......... .......... ....NRQIRL IDWGLAEFYH 
  pf11_0147  .......... .......... .......... .....CSVKI CDFGLARTIN 
  pf11_0156  .......... .......... .......... ....FNALKV CDLGSASDIS 
  pf11_0220  .......... .......... .......... .....FNAKL GDFGLSFVYM 
  pf11_0227  .......... .......... .......... .....GTIKM IDFGSSKDLD 
  pf11_0239  .......... .......... .......... ....DDTLKI IDFGLAELIN 
  pf11_0242  .......... .......... .......... ...RDAQIKL TDFGLSTLCA 
  pf11_0377  .......... .......... .......... ...KVTLIHI IDFGLAKKYR 
  pf11_0464  .......... .......... .......... .....KRIVI ADFGWSEHID 
  pf11_0488  .......... .......... .......... .....GIIKI SDFGLAKLIL 
  pf13_0085  .......... .......... .......... .....MTCKI ADFGLSDFVN 
  pf13_0206  .......... .......... .......... .....GEIKL GDLGMSVEKS 
  pf13_0211  .......... .......... .......... ...EDSPIQI IDWGFASKCM 
  pf13_0258  .......... .......... .......... .....QNAVI SDFGLSTNFS 
  pf14_0227  .......... .......... .......... ....TKNIKL IDFGMAKRVN 
  pf14_0294  .......... .......... .......... .....CHIKV ADFGLARSIS 
  pf14_0320  .....TINNI NKQHMNHIYN EPIKKCKHDD QHLYVPSVNI YDFGECKFFF 
  pf14_0346  .......... .......... .......... .....GYVKL IDFGCAKKVQ 
  pf14_0392  .......... .......... .....RVGKL PSCIEYDLKI GDFGACCINE 
  pf14_0408  .....NIDNN SDNNNNNNNN NFPHNNINIY NTKQFDKIKI IDFNSCIYES 
  pf14_0423  .......... .......... .......... ...NILIAKI GDFGLTTRIG 
  pf14_0431  .......... .......... ..TDGKKIQI YRTKSTGIKL IDFGCATFKS 
  pf14_0476  .......... .......... .......... ...NIKSVVL SDFGLAKITP 
  pf14_0516  .......... .......... .......... .....NNVKL IDFGLSTIYR 
   pfa0380w  .......... .......... .......... .....NIVKI GDFGLASYDY 
   pfb0150c  .......... .......... .......... .....GIAKI IDFGSCEELK 
   pfb0520w  .......... .......... .......... .....RDIKI CDFGLSVFNK 
   pfb0605w  .......... .......... .......... .....GRVKL SDFGESEYMV 
   pfb0665w  .......... .......... .......... .KKRFNYEKY GSFLFNNHEE 
   pfb0815w  .......... .......... .......... ...SLLNIKI VDFGLSSFFS 
   pfc0385c  .......... .......... .........N KIYKYGVIKL ADFGFSCQLK 
   pfc0420w  .......... .......... .......... ...PESLIKI IDFGLASYFT 
   pfc0485w  .......... .......... .......... ..NGLIYPVL NDPGQAIYFN 
   pfc0525c  .......... .......... .......... ....THTLKL CDFGSAKNLL 
   pfc0755c  .......... .......... .........L NDPKEWIVKI ADFGLGVYDH 
   pfd0740w  .......... .......... .......... .....GILKL ADFGLARFHS 
   pfd0865c  .......... .......... .......... .....GILKI CDFGMARKFG 
   pfe1290w  .......... .......... .......... .....ERAKI GDFGLAKFIE 
   pfi1280c  .......... .......... .......... .....WNIHL CDFGDAEECE 
   pfi1685w  .......... .......... .......... .....GFIKM TDFGFAKIVE 
   pfl1370w  .......... .......... ......SQAN NLNSRPIAKI GDFGLSKNIG 
   pfl1885c  .......... .......... .......... ...DPSSLKI IDFGLASFLN 
   pfl2250c  .......... .......... .......... .....GHIRL TDFGLSKEGI 
  mal7p1_91  .......... .......... .......... YNPLKWHLCI SDFGCSAMEY 
  pf11_0060  .......... .......... .......... GYMYNYELVL IDYDTCHFIN 
   pfi1290w  .......... .......... .......... .....KKILI TDFNLSRKVD 
   pfi1415w  .......... .......... KMWYLYKRGE IIKRKICIKL IDFEYCQIIY 
   pfl0080c  .......... .......... .......... .....NKIKI GDFGISSEQS 
       akt1  .......... .......... .......... .....GHIKI TDFGLCKEGI 
      camk1  .......... .......... .......... ...EDSKIMI SDFGLSKMED 
     camk2a  .......... .......... .......... ...KGAAVKL ADFGLAIEVE 
       cdk2  .......... .......... .......... .....GAIKL ADFGLARAFG 
       clk1  .......... .......... .....IKRDE RTLINPDIKV VDFGSATYDD 
     csnk1d  .......... .......... .......... ...KGNLVYI IDFGLAKKYR 
    csnk1g1  .......... .......... .......... ..KKEHVIHI IDFGLAKEYI 
      dapk1  .......... .......... .......... ...PKPRIKI IDFGLAHKID 
       egfr  .......... .......... .......... .....QHVKI TDFGLAKLLG 
      gsk3b  .......... .......... .......... ....TAVLKL CDFGSAKQLV 
       insr  .......... .......... .......... .....FTVKI GDFGMTRDIY 
      limk1  .......... .......... .......... .....KNVVV ADFGLARLMV 
     map2k1  .......... .......... .......... .....GEIKL CDFGVSGQLI 
     map3k3  .......... .......... .......... .....GNVKL GDFGASKRLQ 
     map4k1  .......... .......... .......... .....GEVRL ADFGISAQIG 
      mapk1  .......... .......... .......... .....CDLKI CDFGLARVAD 
   mapkapk2  .......... .......... .......... ...PNAILKL TDFGFAKETT 
       nek1  .......... .......... .......... .....GTVQL GDFGIARVLN 
       nek7  .......... .......... .......... .....GVVKL GDLGLGRFFS 
       pak1  .......... .......... .......... .....GSVKL TDFGFCAQIT 
     prkaca  .......... .......... .......... .....GYIQV TDFGFAKRVK 
      prkca  .......... .......... .......... .....GHIKI ADFGMCKEHM 
       raf1  .......... .......... .......... .....LTVKI GDFGLATVKS 
      rock1  .......... .......... .......... .....GHLKL ADFGTCMKMN 
        src  .......... .......... .......... .....LVCKV ADFGLARLIE 
     tgfbr1  .......... .......... .......... .....GTCCI ADLGLAVRHD 
        zak  .......... .......... .......... .....GVLKI CDFGASRFHN 

             1651                                              1700
   pfl2280w  SFFPNDLSKS .......... .......... .......... .......... 
mal13p1_196  NEHFS..... .......... .......... .......... .......... 
mal13p1_278  GKKS...... .......... .......... .......... .......... 
mal13p1_279  IPVR...... .......... .......... .......... .......... 
 mal13p1_84  RNII...... .......... .......... .......... .......... 
 mal6p1_108  TGEF...... .......... .......... .......... .......... 
 mal6p1_146  EKKREKDFNN IDCYKDNI.. .......... .......... .......... 
 mal6p1_191  TKL....... .......... .......... .......... .......... 
 mal6p1_271  NDGD...... .......... .......... .......... .......... 
  mal6p1_56  SKHKK..... .......... .......... .......... .......... 
 mal7p1_100  NTLD...... .......... .......... .......... .......... 
  mal7p1_18  NDSETSTRYH TCGTQNMNTL YHMCVPDNMN ELYELNDIRD KHMNLLRSLT 
  mal7p1_73  FNEFF..... .......... .......... .......... .......... 
  pf07_0072  YSKK...... .......... .......... .......... .......... 
  pf08_0044  ENYKYF.... .......... .......... .......... .......... 
   pfc0105w  ESR....... .......... .......... .......... .......... 
  pf10_0141  YDMYSDKLFR D......... .......... .......... .......... 
  pf11_0096  PGQE...... .......... .......... .......... .......... 
  pf11_0147  SDKDIHIVND LEEKEEN... .......... .......... .......... 
  pf11_0156  ENE....... .......... .......... .......... .......... 
  pf11_0220  NNNNVFN... .......... .......... .......... .......... 
  pf11_0227  NISIKTNNEE DTINHEELSK FVLKKNNNNN SNEDLKNANE FKNNDSLNGE 
  pf11_0239  KSEG...... .......... .......... .......... .......... 
  pf11_0242  PNEL...... .......... .......... .......... .......... 
  pf11_0377  DSRSHTHI.. .......... .......... .......... .......... 
  pf11_0464  SCNL...... .......... .......... .......... .......... 
  pf11_0488  PDTH...... .......... .......... .......... .......... 
  pf13_0085  VDQN...... .......... .......... .......... .......... 
  pf13_0206  DHM....... .......... .......... .......... .......... 
  pf13_0211  NNHN...... .......... .......... .......... .......... 
  pf13_0258  SNDSP..... .......... .......... .......... .......... 
  pf14_0227  CEY....... .......... .......... .......... .......... 
  pf14_0294  THVNENK... .......... .......... .......... .......... 
  pf14_0320  NNTDF..... .......... .......... .......... .......... 
  pf14_0346  GRA....... .......... .......... .......... .......... 
  pf14_0392  KNKL...... .......... .......... .......... .......... 
  pf14_0408  DKL....... .......... .......... .......... .......... 
  pf14_0423  DTQ....... .......... .......... .......... .......... 
  pf14_0431  DYH....... .......... .......... .......... .......... 
  pf14_0476  SNQSV..... .......... .......... .......... .......... 
  pf14_0516  KNCL...... .......... .......... .......... .......... 
   pfa0380w  TYPKNRKRKK RKRKSSNLSY EYNIRKTNIL NLQKNNTPFN IDKYNNNI.. 
   pfb0150c  NSDQ...... .......... .......... .......... .......... 
   pfb0520w  YNKP...... .......... .......... .......... .......... 
   pfb0605w  DKK....... .......... .......... .......... .......... 
   pfb0665w  ISFSTSCSNL HKKDLQLRGM DTIGKKIMGG KKFIRNLYNE KHKNLNIFQK 
   pfb0815w  KDNK...... .......... .......... .......... .......... 
   pfc0385c  NKRQ...... .......... .......... .......... .......... 
   pfc0420w  HNNY...... .......... .......... .......... .......... 
   pfc0485w  VNKRNNV... .......... .......... .......... .......... 
   pfc0525c  AGQR...... .......... .......... .......... .......... 
   pfc0755c  FLKAE..... .......... .......... .......... .......... 
   pfd0740w  DINAS..... .......... .......... .......... .......... 
   pfd0865c  HVTNH..... .......... .......... .......... .......... 
   pfe1290w  QTEQ...... .......... .......... .......... .......... 
   pfi1280c  DGIV...... .......... .......... .......... .......... 
   pfi1685w  TRT....... .......... .......... .......... .......... 
   pfl1370w  IESM...... .......... .......... .......... .......... 
   pfl1885c  SPS....... .......... .......... .......... .......... 
   pfl2250c  TETN...... .......... .......... .......... .......... 
  mal7p1_91  ATYYLENSKN FMNVYKT... .......... .......... .......... 
  pf11_0060  NLQPTSPNVL MNKFMSPYGS TSQFCSMHNN NNKNNKYSDH NKNNKYSDHN 
   pfi1290w  QDFEF..... .......... .......... .......... .......... 
   pfi1415w  DKNG...... .......... .......... .......... .......... 
   pfl0080c  SN........ .......... .......... .......... .......... 
       akt1  KDGA...... .......... .......... .......... .......... 
      camk1  PGSV...... .......... .......... .......... .......... 
     camk2a  GEQQ...... .......... .......... .......... .......... 
       cdk2  VPVR...... .......... .......... .......... .......... 
       clk1  EHH....... .......... .......... .......... .......... 
     csnk1d  DARTHQHI.. .......... .......... .......... .......... 
    csnk1g1  DPETKKHI.. .......... .......... .......... .......... 
      dapk1  FGNE...... .......... .......... .......... .......... 
       egfr  AEEKE..... .......... .......... .......... .......... 
      gsk3b  RGEP...... .......... .......... .......... .......... 
       insr  ETDYY..... .......... .......... .......... .......... 
      limk1  DEKTQPEGLR S......... .......... .......... .......... 
     map2k1  DSM....... .......... .......... .......... .......... 
     map3k3  TICMSG.... .......... .......... .......... .......... 
     map4k1  ATLA...... .......... .......... .......... .......... 
      mapk1  PDHDHT.... .......... .......... .......... .......... 
   mapkapk2  SHNS...... .......... .......... .......... .......... 
       nek1  STVE...... .......... .......... .......... .......... 
       nek7  SKTT...... .......... .......... .......... .......... 
       pak1  PEQS...... .......... .......... .......... .......... 
     prkaca  GRT....... .......... .......... .......... .......... 
      prkca  MDGV...... .......... .......... .......... .......... 
       raf1  RWSGS..... .......... .......... .......... .......... 
      rock1  KEGMV..... .......... .......... .......... .......... 
        src  DNEYT..... .......... .......... .......... .......... 
     tgfbr1  SATDTI.... .......... .......... .......... .......... 
        zak  HTT....... .......... .......... .......... .......... 

             1701                                              1750
   pfl2280w  .......... .......... .......... .......... .......... 
mal13p1_196  .......... .......... .......... .......... .......... 
mal13p1_278  .......... .......... .......... .......... .......... 
mal13p1_279  .......... .......... .......... .......... .......... 
 mal13p1_84  .......... .......... .......... .......... .......... 
 mal6p1_108  .......... .......... .......... .......... .......... 
 mal6p1_146  .......... .......... .......... .......... .......... 
 mal6p1_191  .......... .......... .......... .......... .......... 
 mal6p1_271  .......... .......... .......... .......... .......... 
  mal6p1_56  .......... .......... .......... .......... .......... 
 mal7p1_100  .......... .......... .......... .......... .......... 
  mal7p1_18  KEQFDEEKFI NMNTVQIKGL NDNIRDENDY YIMNKHHNNN NNNNNNNNNN 
  mal7p1_73  .......... .......... .......... .......... .......... 
  pf07_0072  .......... .......... .......... .......... .......... 
  pf08_0044  .......... .......... .......... .......... .......... 
   pfc0105w  .......... .......... .......... .......... .......... 
  pf10_0141  .......... .......... .......... .......... .......... 
  pf11_0096  .......... .......... .......... .......... .......... 
  pf11_0147  .......... .......... .......... .......... .......... 
  pf11_0156  .......... .......... .......... .......... .......... 
  pf11_0220  .......... .......... .......... .......... .......... 
  pf11_0227  EINNNDLNNT N......... .......... .......... .......... 
  pf11_0239  .......... .......... .......... .......... .......... 
  pf11_0242  .......... .......... .......... .......... .......... 
  pf11_0377  .......... .......... .......... .......... .......... 
  pf11_0464  .......... .......... .......... .......... .......... 
  pf11_0488  .......... .......... .......... .......... .......... 
  pf13_0085  .......... .......... .......... .......... .......... 
  pf13_0206  .......... .......... .......... .......... .......... 
  pf13_0211  .......... .......... .......... .......... .......... 
  pf13_0258  .......... .......... .......... .......... .......... 
  pf14_0227  .......... .......... .......... .......... .......... 
  pf14_0294  .......... .......... .......... .......... .......... 
  pf14_0320  .......... .......... .......... .......... .......... 
  pf14_0346  .......... .......... .......... .......... .......... 
  pf14_0392  .......... .......... .......... .......... .......... 
  pf14_0408  .......... .......... .......... .......... .......... 
  pf14_0423  .......... .......... .......... .......... .......... 
  pf14_0431  .......... .......... .......... .......... .......... 
  pf14_0476  .......... .......... .......... .......... .......... 
  pf14_0516  .......... .......... .......... .......... .......... 
   pfa0380w  .......... .......... .......... .......... .......... 
   pfb0150c  .......... .......... .......... .......... .......... 
   pfb0520w  .......... .......... .......... .......... .......... 
   pfb0605w  .......... .......... .......... .......... .......... 
   pfb0665w  NCSHILLKKN TKKNILSNDI QLKSPKCYIK YNNNMDTLFN YEDDSNWSYN 
   pfb0815w  .......... .......... .......... .......... .......... 
   pfc0385c  .......... .......... .......... .......... .......... 
   pfc0420w  .......... .......... .......... .......... .......... 
   pfc0485w  .......... .......... .......... .......... .......... 
   pfc0525c  .......... .......... .......... .......... .......... 
   pfc0755c  .......... .......... .......... .......... .......... 
   pfd0740w  .......... .......... .......... .......... .......... 
   pfd0865c  .......... .......... .......... .......... .......... 
   pfe1290w  .......... .......... .......... .......... .......... 
   pfi1280c  .......... .......... .......... .......... .......... 
   pfi1685w  .......... .......... .......... .......... .......... 
   pfl1370w  .......... .......... .......... .......... .......... 
   pfl1885c  .......... .......... .......... .......... .......... 
   pfl2250c  .......... .......... .......... .......... .......... 
  mal7p1_91  .......... .......... .......... .......... .......... 
  pf11_0060  KNNKYSDHNK NNKYSDHNKN NKYRDHNKNK YRDHNKNKYR DHNKNKYRDH 
   pfi1290w  .......... .......... .......... .......... .......... 
   pfi1415w  .......... .......... .......... .......... .......... 
   pfl0080c  .......... .......... .......... .......... .......... 
       akt1  .......... .......... .......... .......... .......... 
      camk1  .......... .......... .......... .......... .......... 
     camk2a  .......... .......... .......... .......... .......... 
       cdk2  .......... .......... .......... .......... .......... 
       clk1  .......... .......... .......... .......... .......... 
     csnk1d  .......... .......... .......... .......... .......... 
    csnk1g1  .......... .......... .......... .......... .......... 
      dapk1  .......... .......... .......... .......... .......... 
       egfr  .......... .......... .......... .......... .......... 
      gsk3b  .......... .......... .......... .......... .......... 
       insr  .......... .......... .......... .......... .......... 
      limk1  .......... .......... .......... .......... .......... 
     map2k1  .......... .......... .......... .......... .......... 
     map3k3  .......... .......... .......... .......... .......... 
     map4k1  .......... .......... .......... .......... .......... 
      mapk1  .......... .......... .......... .......... .......... 
   mapkapk2  .......... .......... .......... .......... .......... 
       nek1  .......... .......... .......... .......... .......... 
       nek7  .......... .......... .......... .......... .......... 
       pak1  .......... .......... .......... .......... .......... 
     prkaca  .......... .......... .......... .......... .......... 
      prkca  .......... .......... .......... .......... .......... 
       raf1  .......... .......... .......... .......... .......... 
      rock1  .......... .......... .......... .......... .......... 
        src  .......... .......... .......... .......... .......... 
     tgfbr1  .......... .......... .......... .......... .......... 
        zak  .......... .......... .......... .......... .......... 

             1751                                              1800
   pfl2280w  .......... .......... .......... .......... .......... 
mal13p1_196  .......... .......... .......... .......... .......... 
mal13p1_278  .......... .......... .......... .......... .......... 
mal13p1_279  .......... .......... .......... .......... .......... 
 mal13p1_84  .......... .......... .......... .......... .......... 
 mal6p1_108  .......... .......... .......... .......... .......... 
 mal6p1_146  .......... .......... .......... .......... .......... 
 mal6p1_191  .......... .......... .......... .......... .......... 
 mal6p1_271  .......... .......... .......... .......... .......... 
  mal6p1_56  .......... .......... .......... .......... .......... 
 mal7p1_100  .......... .......... .......... .......... .......... 
  mal7p1_18  NNNVVCEK.. .......... .......... .......... .......... 
  mal7p1_73  .......... .......... .......... .......... .......... 
  pf07_0072  .......... .......... .......... .......... .......... 
  pf08_0044  .......... .......... .......... .......... .......... 
   pfc0105w  .......... .......... .......... .......... .......... 
  pf10_0141  .......... .......... .......... .......... .......... 
  pf11_0096  .......... .......... .......... .......... .......... 
  pf11_0147  .......... .......... .......... .......... .......... 
  pf11_0156  .......... .......... .......... .......... .......... 
  pf11_0220  .......... .......... .......... .......... .......... 
  pf11_0227  .......... .......... .......... .......... .......... 
  pf11_0239  .......... .......... .......... .......... .......... 
  pf11_0242  .......... .......... .......... .......... .......... 
  pf11_0377  .......... .......... .......... .......... .......... 
  pf11_0464  .......... .......... .......... .......... .......... 
  pf11_0488  .......... .......... .......... .......... .......... 
  pf13_0085  .......... .......... .......... .......... .......... 
  pf13_0206  .......... .......... .......... .......... .......... 
  pf13_0211  .......... .......... .......... .......... .......... 
  pf13_0258  .......... .......... .......... .......... .......... 
  pf14_0227  .......... .......... .......... .......... .......... 
  pf14_0294  .......... .......... .......... .......... .......... 
  pf14_0320  .......... .......... .......... .......... .......... 
  pf14_0346  .......... .......... .......... .......... .......... 
  pf14_0392  .......... .......... .......... .......... .......... 
  pf14_0408  .......... .......... .......... .......... .......... 
  pf14_0423  .......... .......... .......... .......... .......... 
  pf14_0431  .......... .......... .......... .......... .......... 
  pf14_0476  .......... .......... .......... .......... .......... 
  pf14_0516  .......... .......... .......... .......... .......... 
   pfa0380w  .......... .......... .......... .......... .......... 
   pfb0150c  .......... .......... .......... .......... .......... 
   pfb0520w  .......... .......... .......... .......... .......... 
   pfb0605w  .......... .......... .......... .......... .......... 
   pfb0665w  SSICYDIIQV SDEEEY.... .......... .......... .......... 
   pfb0815w  .......... .......... .......... .......... .......... 
   pfc0385c  .......... .......... .......... .......... .......... 
   pfc0420w  .......... .......... .......... .......... .......... 
   pfc0485w  .......... .......... .......... .......... .......... 
   pfc0525c  .......... .......... .......... .......... .......... 
   pfc0755c  .......... .......... .......... .......... .......... 
   pfd0740w  .......... .......... .......... .......... .......... 
   pfd0865c  .......... .......... .......... .......... .......... 
   pfe1290w  .......... .......... .......... .......... .......... 
   pfi1280c  .......... .......... .......... .......... .......... 
   pfi1685w  .......... .......... .......... .......... .......... 
   pfl1370w  .......... .......... .......... .......... .......... 
   pfl1885c  .......... .......... .......... .......... .......... 
   pfl2250c  .......... .......... .......... .......... .......... 
  mal7p1_91  .......... .......... .......... .......... .......... 
  pf11_0060  NKNKYSDHNN DNNYYNNYYN NKNNNNCYYY YNAFSQNNSY LHKNTRLNNN 
   pfi1290w  .......... .......... .......... .......... .......... 
   pfi1415w  .......... .......... .......... .......... .......... 
   pfl0080c  .......... .......... .......... .......... .......... 
       akt1  .......... .......... .......... .......... .......... 
      camk1  .......... .......... .......... .......... .......... 
     camk2a  .......... .......... .......... .......... .......... 
       cdk2  .......... .......... .......... .......... .......... 
       clk1  .......... .......... .......... .......... .......... 
     csnk1d  .......... .......... .......... .......... .......... 
    csnk1g1  .......... .......... .......... .......... .......... 
      dapk1  .......... .......... .......... .......... .......... 
       egfr  .......... .......... .......... .......... .......... 
      gsk3b  .......... .......... .......... .......... .......... 
       insr  .......... .......... .......... .......... .......... 
      limk1  .......... .......... .......... .......... .......... 
     map2k1  .......... .......... .......... .......... .......... 
     map3k3  .......... .......... .......... .......... .......... 
     map4k1  .......... .......... .......... .......... .......... 
      mapk1  .......... .......... .......... .......... .......... 
   mapkapk2  .......... .......... .......... .......... .......... 
       nek1  .......... .......... .......... .......... .......... 
       nek7  .......... .......... .......... .......... .......... 
       pak1  .......... .......... .......... .......... .......... 
     prkaca  .......... .......... .......... .......... .......... 
      prkca  .......... .......... .......... .......... .......... 
       raf1  .......... .......... .......... .......... .......... 
      rock1  .......... .......... .......... .......... .......... 
        src  .......... .......... .......... .......... .......... 
     tgfbr1  .......... .......... .......... .......... .......... 
        zak  .......... .......... .......... .......... .......... 

             1801                                              1850
   pfl2280w  .......... .......... .......... .......... .......... 
mal13p1_196  .......... .......... .......... .......... .......... 
mal13p1_278  .......... .......... .......... .......... .......... 
mal13p1_279  .......... .......... .......... .......... .......... 
 mal13p1_84  .......... .......... .......... .......... .......... 
 mal6p1_108  .......... .......... .......... .......... .......... 
 mal6p1_146  .......... .......... .......... .......... .......... 
 mal6p1_191  .......... .......... .......... .......... .......... 
 mal6p1_271  .......... .......... .......... .......... .......... 
  mal6p1_56  .......... .......... .......... .......... .......... 
 mal7p1_100  .......... .......... .......... .......... .......... 
  mal7p1_18  .......... .......... .......... ........LG GQNYHAMIGK 
  mal7p1_73  .......... .......... .......... .......... .......... 
  pf07_0072  .......... .......... .......... .......... .......... 
  pf08_0044  .......... .......... .......... .......... .......... 
   pfc0105w  .......... .......... .......... .......... .......... 
  pf10_0141  .......... .......... .......... .......... .......... 
  pf11_0096  .......... .......... .......... .......... .......... 
  pf11_0147  .......... .......... .......... .......... .......... 
  pf11_0156  .......... .......... .......... .......... .......... 
  pf11_0220  .......... .......... .......... .......... .......... 
  pf11_0227  .......... .......... .......... .......... .......... 
  pf11_0239  .......... .......... .......... .......... .......... 
  pf11_0242  .......... .......... .......... .......... .......... 
  pf11_0377  .......... .......... .......... .......... .......... 
  pf11_0464  .......... .......... .......... .......... .......... 
  pf11_0488  .......... .......... .......... .......... .......... 
  pf13_0085  .......... .......... .......... .......... .......... 
  pf13_0206  .......... .......... .......... .......... .......... 
  pf13_0211  .......... .......... .......... .......... .......... 
  pf13_0258  .......... .......... .......... .......... .......... 
  pf14_0227  .......... .......... .......... .......... .......... 
  pf14_0294  .......... .......... .......... .......... .......... 
  pf14_0320  .......... .......... .......... .......... .......... 
  pf14_0346  .......... .......... .......... .......... .......... 
  pf14_0392  .......... .......... .......... .......... .......... 
  pf14_0408  .......... .......... .......... .......... .......... 
  pf14_0423  .......... .......... .......... .......... .......... 
  pf14_0431  .......... .......... .......... .......... .......... 
  pf14_0476  .......... .......... .......... .......... .......... 
  pf14_0516  .......... .......... .......... .......... .......... 
   pfa0380w  .......... .......... .......... .......... .......... 
   pfb0150c  .......... .......... .......... .......... .......... 
   pfb0520w  .......... .......... .......... .......... .......... 
   pfb0605w  .......... .......... .......... .......... .......... 
   pfb0665w  .......... .......... .......... .DNVNIKDKL YEYNMCTDSS 
   pfb0815w  .......... .......... .......... .......... .......... 
   pfc0385c  .......... .......... .......... .......... .......... 
   pfc0420w  .......... .......... .......... .......... .......... 
   pfc0485w  .......... .......... .......... .......... .......... 
   pfc0525c  .......... .......... .......... .......... .......... 
   pfc0755c  .......... .......... .......... .......... .......... 
   pfd0740w  .......... .......... .......... .......... .......... 
   pfd0865c  .......... .......... .......... .......... .......... 
   pfe1290w  .......... .......... .......... .......... .......... 
   pfi1280c  .......... .......... .......... .......... .......... 
   pfi1685w  .......... .......... .......... .......... .......... 
   pfl1370w  .......... .......... .......... .......... .......... 
   pfl1885c  .......... .......... .......... .......... .......... 
   pfl2250c  .......... .......... .......... .......... .......... 
  mal7p1_91  .......... .......... .......... .......... .......... 
  pf11_0060  ELYTSLHADK PTCLLDHMEN TPGSQKKKTT SENNKELEKE TNKTQYEKYA 
   pfi1290w  .......... .......... .......... .......... .......... 
   pfi1415w  .......... .......... .......... .......... .......... 
   pfl0080c  .......... .......... .......... .......... .......... 
       akt1  .......... .......... .......... .......... .......... 
      camk1  .......... .......... .......... .......... .......... 
     camk2a  .......... .......... .......... .......... .......... 
       cdk2  .......... .......... .......... .......... .......... 
       clk1  .......... .......... .......... .......... .......... 
     csnk1d  .......... .......... .......... .......... .......... 
    csnk1g1  .......... .......... .......... .......... .......... 
      dapk1  .......... .......... .......... .......... .......... 
       egfr  .......... .......... .......... .......... .......... 
      gsk3b  .......... .......... .......... .......... .......... 
       insr  .......... .......... .......... .......... .......... 
      limk1  .......... .......... .......... .......... .......... 
     map2k1  .......... .......... .......... .......... .......... 
     map3k3  .......... .......... .......... .......... .......... 
     map4k1  .......... .......... .......... .......... .......... 
      mapk1  .......... .......... .......... .......... .......... 
   mapkapk2  .......... .......... .......... .......... .......... 
       nek1  .......... .......... .......... .......... .......... 
       nek7  .......... .......... .......... .......... .......... 
       pak1  .......... .......... .......... .......... .......... 
     prkaca  .......... .......... .......... .......... .......... 
      prkca  .......... .......... .......... .......... .......... 
       raf1  .......... .......... .......... .......... .......... 
      rock1  .......... .......... .......... .......... .......... 
        src  .......... .......... .......... .......... .......... 
     tgfbr1  .......... .......... .......... .......... .......... 
        zak  .......... .......... .......... .......... .......... 

             1851                                              1900
   pfl2280w  .......... .......... .......... .......... .......... 
mal13p1_196  .......... .......... .......... .......... .......... 
mal13p1_278  .......... .......... .......... .......... .......... 
mal13p1_279  .......... .......... .......... .......... .......... 
 mal13p1_84  .......... .......... .......... .......... .......... 
 mal6p1_108  .......... .......... .......... .......... .......... 
 mal6p1_146  .......... .......... .......... .......... .......... 
 mal6p1_191  .......... .......... .......... .......... .......... 
 mal6p1_271  .......... .......... .......... .......... .......... 
  mal6p1_56  .......... .......... .......... .......... .......... 
 mal7p1_100  .......... .......... .......... .......... .......... 
  mal7p1_18  KYELSQYPKD TNFEKDNLIT NNIYSNKIYK NKNDKNNLMK IIPFSENYMK 
  mal7p1_73  .......... .......... .......... .......... .......... 
  pf07_0072  .......... .......... .......... .......... .......... 
  pf08_0044  .......... .......... .......... .......... .......... 
   pfc0105w  .......... .......... .......... .......... .......... 
  pf10_0141  .......... .......... .......... .......... .......... 
  pf11_0096  .......... .......... .......... .......... .......... 
  pf11_0147  .......... .......... .......... .......... .......... 
  pf11_0156  .......... .......... .......... .......... .......... 
  pf11_0220  .......... .......... .......... .......... .......... 
  pf11_0227  .......... .......... .......... ......FQKS DKNIKDQNSN 
  pf11_0239  .......... .......... .......... .......... .......... 
  pf11_0242  .......... .......... .......... .......... .......... 
  pf11_0377  .......... .......... .......... .......... .......... 
  pf11_0464  .......... .......... .......... .......... .......... 
  pf11_0488  .......... .......... .......... .......... .......... 
  pf13_0085  .......... .......... .......... .......... .......... 
  pf13_0206  .......... .......... .......... .......... .......... 
  pf13_0211  .......... .......... .......... .......... .......... 
  pf13_0258  .......... .......... .......... .......... .......... 
  pf14_0227  .......... .......... .......... .......... .......... 
  pf14_0294  .......... .......... .......... .......... .......... 
  pf14_0320  .......... .......... .......... .......... .......... 
  pf14_0346  .......... .......... .......... .......... .......... 
  pf14_0392  .......... .......... .......... .......... .......... 
  pf14_0408  .......... .......... .......... .......... .......... 
  pf14_0423  .......... .......... .......... .......... .......... 
  pf14_0431  .......... .......... .......... .......... .......... 
  pf14_0476  .......... .......... .......... .......... .......... 
  pf14_0516  .......... .......... .......... .......... .......... 
   pfa0380w  .......... .......... .......... .......... ........IR 
   pfb0150c  .......... .......... .......... .......... .......... 
   pfb0520w  .......... .......... .......... .......... .......... 
   pfb0605w  .......... .......... .......... .......... .......... 
   pfb0665w  RYERIVNYEN SIHSHNPYGT NSKYETFCDD AFPSQICSIH NYNKKGGRYN 
   pfb0815w  .......... .......... .......... .......... .......... 
   pfc0385c  .......... .......... .......... .......... .......... 
   pfc0420w  .......... .......... .......... .......... .......... 
   pfc0485w  .......... .......... .......... .......... .......... 
   pfc0525c  .......... .......... .......... .......... .......... 
   pfc0755c  .......... .......... .......... .......... .......... 
   pfd0740w  .......... .......... .......... .......... .......... 
   pfd0865c  .......... .......... .......... .......... .......... 
   pfe1290w  .......... .......... .......... .......... .......... 
   pfi1280c  .......... .......... .......... .......... .......... 
   pfi1685w  .......... .......... .......... .......... .......... 
   pfl1370w  .......... .......... .......... .......... .......... 
   pfl1885c  .......... .......... .......... .......... .......... 
   pfl2250c  .......... .......... .......... .......... .......... 
  mal7p1_91  .......... .......... .......... .......... .......... 
  pf11_0060  QKKIYQNQKN EITNICLHNQ SKDITKRIFS NTHETKEANN INKYDETNNI 
   pfi1290w  .......... .......... .......... .......... .......... 
   pfi1415w  .......... .......... .......... .......... .......... 
   pfl0080c  .......... .......... .......... .......... .......... 
       akt1  .......... .......... .......... .......... .......... 
      camk1  .......... .......... .......... .......... .......... 
     camk2a  .......... .......... .......... .......... .......... 
       cdk2  .......... .......... .......... .......... .......... 
       clk1  .......... .......... .......... .......... .......... 
     csnk1d  .......... .......... .......... .......... .......... 
    csnk1g1  .......... .......... .......... .......... .......... 
      dapk1  .......... .......... .......... .......... .......... 
       egfr  .......... .......... .......... .......... .......... 
      gsk3b  .......... .......... .......... .......... .......... 
       insr  .......... .......... .......... .......... .......... 
      limk1  .......... .......... .......... .......... .......... 
     map2k1  .......... .......... .......... .......... .......... 
     map3k3  .......... .......... .......... .......... .......... 
     map4k1  .......... .......... .......... .......... .......... 
      mapk1  .......... .......... .......... .......... .......... 
   mapkapk2  .......... .......... .......... .......... .......... 
       nek1  .......... .......... .......... .......... .......... 
       nek7  .......... .......... .......... .......... .......... 
       pak1  .......... .......... .......... .......... .......... 
     prkaca  .......... .......... .......... .......... .......... 
      prkca  .......... .......... .......... .......... .......... 
       raf1  .......... .......... .......... .......... .......... 
      rock1  .......... .......... .......... .......... .......... 
        src  .......... .......... .......... .......... .......... 
     tgfbr1  .......... .......... .......... .......... .......... 
        zak  .......... .......... .......... .......... .......... 

             1901                                              1950
   pfl2280w  .......... .......... .......... ......ELSN LKEEIERDTT 
mal13p1_196  .......... .......... .......... .......... .FIPSKDEET 
mal13p1_278  .......... .......... .......... .......... ...HSSLCGT 
mal13p1_279  .......... .......... .......... .......... ..KYTHEVVT 
 mal13p1_84  .......... .......... .......... .......... ...SIPYICS 
 mal6p1_108  .......... .......... .......... .......... ...TTTKAGT 
 mal6p1_146  .......... .......... ........YT DINQNAITSQ ISIKGQIIGT 
 mal6p1_191  .......... .......... .......... .......... ....YSNFGS 
 mal6p1_271  .......... .......... .......... .......... ...MTPTVCT 
  mal6p1_56  .......... .......... .......... .......... .KGISHYRGT 
 mal7p1_100  .......... .......... .......... .......... ..YANTLIGT 
  mal7p1_18  GNKNNKKTTS LNYKYINSIG RNLCACTGNT EKTFINDGEK VIYNDLIIGT 
  mal7p1_73  .......... .......... .......... .......... ..PYRGIKGS 
  pf07_0072  .......... .......... .......... .......... ...MKDKIGT 
  pf08_0044  .......... .......... .......... .......... .....SYVCS 
   pfc0105w  .......... .......... .......... .......... ....YAEIQT 
  pf10_0141  .......... .......... .......... ......KYKK NLNLTSKVVT 
  pf11_0096  .......... .......... .......... .......... ...YNVRVAS 
  pf11_0147  .......... .......... .......... EEPGPHNKNL KKQLTSHVVT 
  pf11_0156  .......... .......... .......... .......... ...ITSYLVS 
  pf11_0220  .......... .......... .......... .......... LTGGTPGYAD 
  pf11_0227  KCVLETLKNN ESYEFNNQIL SSFKSNDYAA DANKHNSYKK KKTFENYVGS 
  pf11_0239  .......... .......... .......... .......... ..ISKTAAGT 
  pf11_0242  .......... .......... .......... .......... ...LKEPCGT 
  pf11_0377  .......... .......... .......... .........P YKEGKNLTGT 
  pf11_0464  .......... .......... .......... .......... ..HPTEWPGT 
  pf11_0488  .......... .......... .......... .......... ..QYYNGGGT 
  pf13_0085  .......... .......... .......... .......... ...IKTEAGT 
  pf13_0206  .......... .......... .......... .......... ....TPTVVT 
  pf13_0211  .......... .......... .......... .......... ...LKSVVGT 
  pf13_0258  .......... .......... .......... .......... ..TAYAIYGN 
  pf14_0227  .......... .......... .......... .......... ...LTELCGS 
  pf14_0294  .......... .......... .......... .......... VPILTDYVAT 
  pf14_0320  .......... .......... .......... .......... .IFLRTNRGN 
  pf14_0346  .......... .......... .......... .......... ....YTLVGT 
  pf14_0392  .......... .......... .......... .......... ...HHDIVGT 
  pf14_0408  .......... .......... .......... .......... ....EMYIQT 
  pf14_0423  .......... .......... .......... .......... ...INPSAGT 
  pf14_0431  .......... .......... .......... .......... ....GSIINT 
  pf14_0476  .......... .......... .......... .......... .VKSRSVCGS 
  pf14_0516  .......... .......... .......... .......... ...LTTSCGS 
   pfa0380w  KKKEILFKNC CTKNNIPTKE INSNSSFQYF TKKKKKKKNV HDHHTLGIGT 
   pfb0150c  .......... .......... .......... .......... ...SKELVGT 
   pfb0520w  .......... .......... .......... .......... ..KYLGIVGT 
   pfb0605w  .......... .......... .......... .......... ...IKGSRGT 
   pfb0665w  FSKLYKNKKN MKSNMNPSFS DLCIIDMDMI EIVSKTKFPG INKSKIICGT 
   pfb0815w  .......... .......... .......... .......... ...LRDRLGT 
   pfc0385c  .......... .......... .......... .......... ..KRSTFCGT 
   pfc0420w  .......... .......... .......... .......... ..EMKTKAGT 
   pfc0485w  .......... .......... .......... .......... ILEDYKKMFG 
   pfc0525c  .......... .......... .......... .......... ...SVSYICS 
   pfc0755c  .......... .......... .......... .......... ..TKDSNIIT 
   pfd0740w  .......... .......... .......... .......... ..NMTNRVIT 
   pfd0865c  .......... .......... .......... .......... ..NFTKNVVT 
   pfe1290w  .......... .......... .......... .......... ...TNTLCGT 
   pfi1280c  .......... .......... .......... .......... ...TNVSGAT 
   pfi1685w  .......... .......... .......... .......... ....YTLCGT 
   pfl1370w  .......... .......... .......... .......... ...AHSCVGT 
   pfl1885c  .......... .......... .......... .......... ...MNMRCGS 
   pfl2250c  .......... .......... .......... .......... ..LTKSLCGT 
  mal7p1_91  .......... .......... .......... LLNQWKYEFK NQLSSYFQGT 
  pf11_0060  KKDGETKNIN KYDETNNTIK YDETNNIIKD DETNNHRTSS NKKYIKLVGT 
   pfi1290w  .......... .......... .......... .......... ..LMSQCCGT 
   pfi1415w  .......... .......... .......... .......... ..LVNSGGTT 
   pfl0080c  .......... .......... .......... .......... .....NNLGT 
       akt1  .......... .......... .......... .......... ..TMKTFCGT 
      camk1  .......... .......... .......... .......... ...LSTACGT 
     camk2a  .......... .......... .......... .......... ..AWFGFAGT 
       cdk2  .......... .......... .......... .......... ..TYTHEVVT 
       clk1  .......... .......... .......... .......... ....STLVST 
     csnk1d  .......... .......... .......... .........P YRENKNLTGT 
    csnk1g1  .......... .......... .......... .........P YREHKSLTGT 
      dapk1  .......... .......... .......... .......... ...FKNIFGT 
       egfr  .......... .......... .......... .......... .YHAEGGKVP 
      gsk3b  .......... .......... .......... .......... ...NVSYICS 
       insr  .......... .......... .......... .......... .RKGGKGLLP 
      limk1  .......... .......... .......... .....LKKPD RKKRYTVVGN 
     map2k1  .......... .......... .......... .......... ...ANSFVGT 
     map3k3  .......... .......... .......... .......... .TGMRSVTGT 
     map4k1  .......... .......... .......... .......... ..RRLSFIGT 
      mapk1  .......... .......... .......... .......... .GFLTEYVAT 
   mapkapk2  .......... .......... .......... .......... ...LTTPCYT 
       nek1  .......... .......... .......... .......... ..LARTCIGT 
       nek7  .......... .......... .......... .......... ..AAHSLVGT 
       pak1  .......... .......... .......... .......... ..KRSTMVGT 
     prkaca  .......... .......... .......... .......... ....WTLCGT 
      prkca  .......... .......... .......... .......... ..TTRTFCGT 
       raf1  .......... .......... .......... .......... .QQVEQPTGS 
      rock1  .......... .......... .......... .......... ..RCDTAVGT 
        src  .......... .......... .......... .......... ..ARQGAKFP 
     tgfbr1  .......... .......... .......... .......... DIAPNHRVGT 
        zak  .......... .......... .......... .......... ...HMSLVGT 

             1951                                              2000
   pfl2280w  LIYRPPELID LYS....... .......... .......... .......... 
mal13p1_196  NGYQPPESLF GHMK...... .......... .......... .......... 
mal13p1_278  LVYFSPEITS G......... .......... .......... .......... 
mal13p1_279  LWYRAPDVLM GS........ .......... .......... .......... 
 mal13p1_84  RWYRAPELLC GS........ .......... .......... .......... 
 mal6p1_108  PYYVAPQVLD G......... .......... .......... .......... 
 mal6p1_146  PGYTAPEGGA L......... .......... .......... .......... 
 mal6p1_191  YRYMAPETFS CT........ .......... .......... .......... 
 mal6p1_271  IYYRPLEVLL SKFELSNKHH HKSHATNHRR DDNDDDEDED DDDDEDEDDD 
  mal6p1_56  HDYWSPEQCA RHQKK..... .......... .......... .......... 
 mal7p1_100  PYYLSPELCK D......... .......... .......... .......... 
  mal7p1_18  KEYMSPYCLK G......... .......... .......... .......... 
  mal7p1_73  YGFIAPELFH E......... .......... .......... .......... 
  pf07_0072  AYYIAPDVLH G......... .......... .......... .......... 
  pf08_0044  RYYRAPELLF GS........ .......... .......... .......... 
   pfc0105w  RQYRAPEVIL K......... .......... .......... .......... 
  pf10_0141  LWYRAPELLL GS........ .......... .......... .......... 
  pf11_0096  RYYKGPELLI DL........ .......... .......... .......... 
  pf11_0147  RWYRAPELIL LQ........ .......... .......... .......... 
  pf11_0156  RFYRAPEIIL G......... .......... .......... .......... 
  pf11_0220  PYYISTHEI. .......... .......... .......... .......... 
  pf11_0227  PNFIPPEALI N......... .......... .......... .......... 
  pf11_0239  VLYMAPEVFK K......... .......... .......... .......... 
  pf11_0242  LAYVAPEVIT L......... .......... .......... .......... 
  pf11_0377  ARYASINTHL G......... .......... .......... .......... 
  pf11_0464  LEINPPEVLR NT........ .......... .......... .......... 
  pf11_0488  LYYQPPECLK NKK....... .......... .......... .......... 
  pf13_0085  KAYIAPEIIF NQT....... .......... .......... .......... 
  pf13_0206  LWYRAPEILL KS........ .......... .......... .......... 
  pf13_0211  PYYIAPEILR G......... .......... .......... .......... 
  pf13_0258  IFYAAPEVLK G......... .......... .......... .......... 
  pf14_0227  PHYISPELIR K......... .......... .......... .......... 
  pf14_0294  RWYRAPEILL GS........ .......... .......... .......... 
  pf14_0320  EIFSAPELLI NTHKNINKYK SNLSNNKRIK SKNKINNIIQ NNKNHIRKCK 
  pf14_0346  PHYMAPEVIL G......... .......... .......... .......... 
  pf14_0392  LSYAAPEVLN CNN....... .......... .......... .......... 
  pf14_0408  RSYRSPEVLL Q......... .......... .......... .......... 
  pf14_0423  IHYISPEQLN G......... .......... .......... .......... 
  pf14_0431  RQYRAPEVIL N......... .......... .......... .......... 
  pf14_0476  DFYLAPEIIK N......... .......... .......... .......... 
  pf14_0516  PFYTSPEILL GQ........ .......... .......... .......... 
   pfa0380w  KIYAAPEQLI G......... .......... .......... .......... 
   pfb0150c  IYYISPEILM R......... .......... .......... .......... 
   pfb0520w  YQWTAPEVLR S......... .......... .......... .......... 
   pfb0605w  YEFMPPEFFS NE........ .......... .......... .......... 
   pfb0665w  PPYMPPESFD G......... .......... .......... .......... 
   pfb0815w  AYYIAPEVLR K......... .......... .......... .......... 
   pfc0385c  IDYMPPEIIN Q......... .......... .......... .......... 
   pfc0420w  PYYVAPQVLT G......... .......... .......... .......... 
   pfc0485w  KIFRPPEIYM KC........ .......... .......... .......... 
   pfc0525c  RFYRAPELML GS........ .......... .......... .......... 
   pfc0755c  LQYRPPEILC NS........ .......... .......... .......... 
   pfd0740w  LWYRPPELLL GS........ .......... .......... .......... 
   pfd0865c  LWYRAPELLL GE........ .......... .......... .......... 
   pfe1290w  IGYMAPEICK N......... .......... .......... .......... 
   pfi1280c  WIYAPPELLT CHPLKQSS.. .......... .......... .......... 
   pfi1685w  PEYIAPEILL N......... .......... .......... .......... 
   pfl1370w  PYYWSPELLL HE........ .......... .......... .......... 
   pfl1885c  PGYVAPEILK C......... .......... .......... .......... 
   pfl2250c  PEYLAPEIIE Q......... .......... .......... .......... 
  mal7p1_91  VYTMAPEGLC YDHNGNYRQS KYNQLIYFYE QNFGDIEKRF EELQKPPISI 
  pf11_0060  YGYIAPEIIK G......... .......... .......... .......... 
   pfi1290w  KGHLAPEQKS V......... .......... .......... .......... 
   pfi1415w  SIFKPLEDFK NK........ .......... .......... .......... 
   pfl0080c  LNCLSYESIK F......... .......... .......... .......... 
       akt1  PEYLAPEVLE D......... .......... .......... .......... 
      camk1  PGYVAPEVLA Q......... .......... .......... .......... 
     camk2a  PGYLSPEVLR K......... .......... .......... .......... 
       cdk2  LWYRAPEILL GC........ .......... .......... .......... 
       clk1  RHYRAPEVIL A......... .......... .......... .......... 
     csnk1d  ARYASINTHL G......... .......... .......... .......... 
    csnk1g1  ARYMSINTHL G......... .......... .......... .......... 
      dapk1  PEFVAPEIVN Y......... .......... .......... .......... 
       egfr  IKWMALESIL H......... .......... .......... .......... 
      gsk3b  RYYRAPELIF GA........ .......... .......... .......... 
       insr  VRWMAPESLK D......... .......... .......... .......... 
      limk1  PYWMAPEMIN G......... .......... .......... .......... 
     map2k1  RSYMSPERLQ G......... .......... .......... .......... 
     map3k3  PYWMSPEVIS G......... .......... .......... .......... 
     map4k1  PYWMAPEVAA VAL....... .......... .......... .......... 
      mapk1  RWYRAPEIML NS........ .......... .......... .......... 
   mapkapk2  PYYVAPEVLG P......... .......... .......... .......... 
       nek1  PYYLSPEICE N......... .......... .......... .......... 
       nek7  PYYMSPERIH E......... .......... .......... .......... 
       pak1  PYWMAPEVVT R......... .......... .......... .......... 
     prkaca  PEYLAPEIIL S......... .......... .......... .......... 
      prkca  PDYIAPEIIA Y......... .......... .......... .......... 
       raf1  VLWMAPEVIR MQD....... .......... .......... .......... 
      rock1  PDYISPEVLK SQG....... .......... .......... .......... 
        src  IKWTAPEAAL Y......... .......... .......... .......... 
     tgfbr1  KRYMAPEVLD DSIN...... .......... .......... .......... 
        zak  FPWMAPEVIQ S......... .......... .......... .......... 

             2001                                              2050
   pfl2280w  .......... .......... .......... .......... .......... 
mal13p1_196  .......... .......... .......... .......... .......... 
mal13p1_278  .......... .......... .......... .......... .......... 
mal13p1_279  .......... .......... .......... .......... .......... 
 mal13p1_84  .......... .......... .......... .......... .......... 
 mal6p1_108  .......... .......... .......... .......... .......... 
 mal6p1_146  .......... .......... .......... .......... .......... 
 mal6p1_191  .......... .......... .......... .......... .......... 
 mal6p1_271  DEEEEDDDVD ENVEVKLH.. .......... .......... .......... 
  mal6p1_56  .......... .......... .......... .......... .......... 
 mal7p1_100  .......... .......... .......... .......... .......... 
  mal7p1_18  .......... .......... .......... .......... .......... 
  mal7p1_73  .......... .......... .......... .......... .......... 
  pf07_0072  .......... .......... .......... .......... .......... 
  pf08_0044  .......... .......... .......... .......... .......... 
   pfc0105w  .......... .......... .......... .......... .......... 
  pf10_0141  .......... .......... .......... .......... .......... 
  pf11_0096  .......... .......... .......... .......... .......... 
  pf11_0147  .......... .......... .......... .......... .......... 
  pf11_0156  .......... .......... .......... .......... .......... 
  pf11_0220  .......... .......... .......... .......... .......... 
  pf11_0227  .......... .......... .......... .......... .......... 
  pf11_0239  .......... .......... .......... .......... .......... 
  pf11_0242  .......... .......... .......... .......... .......... 
  pf11_0377  .......... .......... .......... .......... .......... 
  pf11_0464  .......... .......... .......... .......... .......... 
  pf11_0488  .......... .......... .......... .......... .......... 
  pf13_0085  .......... .......... .......... .......... .......... 
  pf13_0206  .......... .......... .......... .......... .......... 
  pf13_0211  .......... .......... .......... .......... .......... 
  pf13_0258  .......... .......... .......... .......... .......... 
  pf14_0227  .......... .......... .......... .......... .......... 
  pf14_0294  .......... .......... .......... .......... .......... 
  pf14_0320  IFIKCRE... .......... .......... .......... .......... 
  pf14_0346  .......... .......... .......... .......... .......... 
  pf14_0392  .......... .......... .......... .......... .......... 
  pf14_0408  .......... .......... .......... .......... .......... 
  pf14_0423  .......... .......... .......... .......... .......... 
  pf14_0431  .......... .......... .......... .......... .......... 
  pf14_0476  .......... .......... .......... .......... .......... 
  pf14_0516  .......... .......... .......... .......... .......... 
   pfa0380w  .......... .......... .......... .......... .......... 
   pfb0150c  .......... .......... .......... .......... .......... 
   pfb0520w  .......... .......... .......... .......... .......... 
   pfb0605w  .......... .......... .......... .......... .......... 
   pfb0665w  .......... .......... .......... .......... .......... 
   pfb0815w  .......... .......... .......... .......... .......... 
   pfc0385c  .......... .......... .......... .......... .......... 
   pfc0420w  .......... .......... .......... .......... .......... 
   pfc0485w  .......... .......... .......... .......... .......... 
   pfc0525c  .......... .......... .......... .......... .......... 
   pfc0755c  .......... .......... .......... .......... .......... 
   pfd0740w  .......... .......... .......... .......... .......... 
   pfd0865c  .......... .......... .......... .......... .......... 
   pfe1290w  .......... .......... .......... .......... .......... 
   pfi1280c  .......... .......... .......... .......... .......... 
   pfi1685w  .......... .......... .......... .......... .......... 
   pfl1370w  .......... .......... .......... .......... .......... 
   pfl1885c  .......... .......... .......... .......... .......... 
   pfl2250c  .......... .......... .......... .......... .......... 
  mal7p1_91  KHTMHNLKVL NINCNVNFTF LNNHLQKYNN EQDEKTIQES TDTIKKEKNT 
  pf11_0060  .......... .......... .......... .......... .......... 
   pfi1290w  .......... .......... .......... .......... .......... 
   pfi1415w  .......... .......... .......... .......... .......... 
   pfl0080c  .......... .......... .......... .......... .......... 
       akt1  .......... .......... .......... .......... .......... 
      camk1  .......... .......... .......... .......... .......... 
     camk2a  .......... .......... .......... .......... .......... 
       cdk2  .......... .......... .......... .......... .......... 
       clk1  .......... .......... .......... .......... .......... 
     csnk1d  .......... .......... .......... .......... .......... 
    csnk1g1  .......... .......... .......... .......... .......... 
      dapk1  .......... .......... .......... .......... .......... 
       egfr  .......... .......... .......... .......... .......... 
      gsk3b  .......... .......... .......... .......... .......... 
       insr  .......... .......... .......... .......... .......... 
      limk1  .......... .......... .......... .......... .......... 
     map2k1  .......... .......... .......... .......... .......... 
     map3k3  .......... .......... .......... .......... .......... 
     map4k1  .......... .......... .......... .......... .......... 
      mapk1  .......... .......... .......... .......... .......... 
   mapkapk2  .......... .......... .......... .......... .......... 
       nek1  .......... .......... .......... .......... .......... 
       nek7  .......... .......... .......... .......... .......... 
       pak1  .......... .......... .......... .......... .......... 
     prkaca  .......... .......... .......... .......... .......... 
      prkca  .......... .......... .......... .......... .......... 
       raf1  .......... .......... .......... .......... .......... 
      rock1  .......... .......... .......... .......... .......... 
        src  .......... .......... .......... .......... .......... 
     tgfbr1  .......... .......... .......... .......... .......... 
        zak  .......... .......... .......... .......... .......... 

             2051                                              2100
   pfl2280w  .......... .......... .......... .......... .......... 
mal13p1_196  .......... .......... .......... .......... .......... 
mal13p1_278  .......... .......... .......... .......... .......... 
mal13p1_279  .......... .......... .......... .......... .......... 
 mal13p1_84  .......... .......... .......... .......... .......... 
 mal6p1_108  .......... .......... .......... .......... .......... 
 mal6p1_146  .......... .......... .......... .......... .......... 
 mal6p1_191  .......... .......... .......... .......... .......... 
 mal6p1_271  ...GRNKTSS NNKNNNNKNH NSNINYNNHN WSRRKNKMKK KKKKKKKKKE 
  mal6p1_56  .......... .......... .......... .......... .......... 
 mal7p1_100  .......... .......... .......... .......... .......... 
  mal7p1_18  .......... .......... .......... .......... .......... 
  mal7p1_73  .......... .......... .......... .......... .......... 
  pf07_0072  .......... .......... .......... .......... .......... 
  pf08_0044  .......... .......... .......... .......... .......... 
   pfc0105w  .......... .......... .......... .......... .......... 
  pf10_0141  .......... .......... .......... .......... .......... 
  pf11_0096  .......... .......... .......... .......... .......... 
  pf11_0147  .......... .......... .......... .......... .......... 
  pf11_0156  .......... .......... .......... .......... .......... 
  pf11_0220  .......... .......... .......... .......... .......... 
  pf11_0227  .......... .......... .......... .......... .......... 
  pf11_0239  .......... .......... .......... .......... .......... 
  pf11_0242  .......... .......... .......... .......... .......... 
  pf11_0377  .......... .......... .......... .......... .......... 
  pf11_0464  .......... .......... .......... .......... .......... 
  pf11_0488  .......... .......... .......... .......... .......... 
  pf13_0085  .......... .......... .......... .......... .......... 
  pf13_0206  .......... .......... .......... .......... .......... 
  pf13_0211  .......... .......... .......... .......... .......... 
  pf13_0258  .......... .......... .......... .......... .......... 
  pf14_0227  .......... .......... .......... .......... .......... 
  pf14_0294  .......... .......... .......... .......... .......... 
  pf14_0320  .......... ...KQKSKLL FYVFYKKKRK KSIYPFNYVQ HLIFKMKRKL 
  pf14_0346  .......... .......... .......... .......... .......... 
  pf14_0392  .......... .......... .......... .......... .......... 
  pf14_0408  .......... .......... .......... .......... .......... 
  pf14_0423  .......... .......... .......... .......... .......... 
  pf14_0431  .......... .......... .......... .......... .......... 
  pf14_0476  .......... .......... .......... .......... .......... 
  pf14_0516  .......... .......... .......... .......... .......... 
   pfa0380w  .......... .......... .......... .......... .......... 
   pfb0150c  .......... .......... .......... .......... .......... 
   pfb0520w  .......... .......... .......... .......... .......... 
   pfb0605w  .......... .......... .......... .......... .......... 
   pfb0665w  .......... .......... .......... .......... .......... 
   pfb0815w  .......... .......... .......... .......... .......... 
   pfc0385c  .......... .......... .......... .......... .......... 
   pfc0420w  .......... .......... .......... .......... .......... 
   pfc0485w  .......... .......... .......... .......... .......... 
   pfc0525c  .......... .......... .......... .......... .......... 
   pfc0755c  .......... .......... .......... .......... .......... 
   pfd0740w  .......... .......... .......... .......... .......... 
   pfd0865c  .......... .......... .......... .......... .......... 
   pfe1290w  .......... .......... .......... .......... .......... 
   pfi1280c  .......... .......... .......... .......... .......... 
   pfi1685w  .......... .......... .......... .......... .......... 
   pfl1370w  .......... .......... .......... .......... .......... 
   pfl1885c  .......... .......... .......... .......... .......... 
   pfl2250c  .......... .......... .......... .......... .......... 
  mal7p1_91  LTCKKINMDN ETNGTNYKNY KNKNNMSENL NIPSESSSTN NSSTNNYNNS 
  pf11_0060  .......... .......... .......... .......... .......... 
   pfi1290w  .......... .......... .......... .......... .......... 
   pfi1415w  .......... .......... .......... .......... .......... 
   pfl0080c  .......... .......... .......... .......... .......... 
       akt1  .......... .......... .......... .......... .......... 
      camk1  .......... .......... .......... .......... .......... 
     camk2a  .......... .......... .......... .......... .......... 
       cdk2  .......... .......... .......... .......... .......... 
       clk1  .......... .......... .......... .......... .......... 
     csnk1d  .......... .......... .......... .......... .......... 
    csnk1g1  .......... .......... .......... .......... .......... 
      dapk1  .......... .......... .......... .......... .......... 
       egfr  .......... .......... .......... .......... .......... 
      gsk3b  .......... .......... .......... .......... .......... 
       insr  .......... .......... .......... .......... .......... 
      limk1  .......... .......... .......... .......... .......... 
     map2k1  .......... .......... .......... .......... .......... 
     map3k3  .......... .......... .......... .......... .......... 
     map4k1  .......... .......... .......... .......... .......... 
      mapk1  .......... .......... .......... .......... .......... 
   mapkapk2  .......... .......... .......... .......... .......... 
       nek1  .......... .......... .......... .......... .......... 
       nek7  .......... .......... .......... .......... .......... 
       pak1  .......... .......... .......... .......... .......... 
     prkaca  .......... .......... .......... .......... .......... 
      prkca  .......... .......... .......... .......... .......... 
       raf1  .......... .......... .......... .......... .......... 
      rock1  .......... .......... .......... .......... .......... 
        src  .......... .......... .......... .......... .......... 
     tgfbr1  .......... .......... .......... .......... .......... 
        zak  .......... .......... .......... .......... .......... 

             2101                                              2150
   pfl2280w  ........NF EISWKIDIWM VGCILYLLLF .......... .KIHPFQNNN 
mal13p1_196  .......NNF MRLPYYDMWS IGIVFLQFIL G......... .TKNPLEVKD 
mal13p1_278  .........T GYDWRSDIWS LGVLLYEMLV .......... .GDVPFDGTK 
mal13p1_279  .........K KYSTTIDIWS VGCIFAEMVN .......... .GTPLFPGVS 
 mal13p1_84  .........M FYTTEVDLWS LGCIIFELIN .......... .LCPLFPGKF 
 mal6p1_108  .......... KYDKKCDIWS SGVIMYTLLC .......... .GYPPFYGDT 
 mal6p1_146  .......... .CDEKADIYS AALILLELLC .......... ...PRFTTIM 
 mal6p1_191  .........T EVTEKIDIWS AACCIVEIFS .......... .SKYPYYNLT 
 mal6p1_271  QDDDYYNKDF QYGLNVDIWS AACIICELII .......... .GRPLFKGVT 
  mal6p1_56  .....KQNFG EFDQKTDIWT LGILAFELKF .......... .GRPPFGSTN 
 mal7p1_100  .........K KYSWPSDVWA TGCLIYELAT .......... .FRTPFHSTK 
  mal7p1_18  .......... IYSIRTDIYS IGVTIYLILF .......... .KNFPYLFDE 
  mal7p1_73  .........C NFNNKIDMWA L.VTFHERYW .......... .FN....... 
  pf07_0072  .......... TYDEKCDIWS CGVILYILLS .......... .GCPPFNGSN 
  pf08_0044  .........N YYSQAIDTWS IGCVMGELLL .......... .GKPLFLGEC 
   pfc0105w  .........S GFNETADIWS FACMVFELVT .......... .GDFLFNPQK 
  pf10_0141  .........N KYNSSIDMWS FGCIFAELLL .......... .QKALFPGEN 
  pf11_0096  .........Q LYDYSLDIWS LGCMLAGMIF .......... .KKEPFFCGH 
  pf11_0147  .........E NYTNSIDIWS TGCIFAELLN MMKSHINNPT NRFPLFPGSS 
  pf11_0156  .........F RYDAQIDVWS AAATVFELAT .......... .GKILFPGKS 
  pf11_0220  .......... ..NEQTEIYS FGALILEMLV .......... .SKSPAIHVG 
  pf11_0227  .........K CSGKARDFWS LGCTIYQLVT .......... .CTVPFDGST 
  pf11_0239  .......... KFTIKCDIWS AGVIMFFLFT .......... .KSLPFGGNT 
  pf11_0242  .........Q GYNHKVDAWS IGIILYLLLS .......... .GKLPFPINK 
  pf11_0377  .........I EQSRRDDIEA LGYVLMYFLR .......... .GSLPWQGLK 
  pf11_0464  .........G PMTEKIDNYA LGMNMILFIS .......... .GRFVCRQKG 
  pf11_0488  ........NL LITDKIDIWS LGCILYEMLF .......... .CERPFQFNY 
  pf13_0085  ........IN YSVFKLDIWS LGILLFIMTQ .......... .GFAPFKYME 
  pf13_0206  .........T NYDQKVDIWS LGCLFMELIQ .......... .GRPLFPGKN 
  pf13_0211  .......... KYDKRCDIWS SGVIMYILLC .......... .GYPPFNGKN 
  pf13_0258  .........E GFFKESDVWS FAVSLWEALT .......... .KKIAYDGIS 
  pf14_0227  .......... KYTMSSDIWA LGVMVFFMLT .......... .GKYPFEGKN 
  pf14_0294  .........T HYTEDVDMWS LGCIMGELLC .......... .GKPLFTGNS 
  pf14_0320  KNLYILKKKK KKIFLTDIWL LGLLLYEMIT .......... .KKQVFNLSN 
  pf14_0346  .........K GYGCTVDIWA LGICLYEFIC .......... .GPLPFGNDE 
  pf14_0392  .......NNG YNSEKADIWS LGIILYAMLF .......... .GLLPYDSED 
  pf14_0408  .........Q NYDRKIDIWS LGCILFEFLT .......... .KKILFDYQN 
  pf14_0423  .........E PFNEKADIFS LGVVFFEMFH .......... ...EPFSTSM 
  pf14_0431  .........L GWDVSSDMWS FGCVLAELYT .......... .GSLLFRTHE 
  pf14_0476  .........K EYGIKIDIWS LGVLIFFIIT .......... .GKVPFTGKN 
  pf14_0516  .........K YEAELTDVWS LGIILFLLLN .......... .HRLPFNNSD 
   pfa0380w  .........N KYTKAVDMFS LGLIIVDLFT ITKT....NM ERMKILCNAR 
   pfb0150c  .........T NYDCSSDIWS LGITIYEIVL .......... .CTLPWKRNQ 
   pfb0520w  .........E GYTKEADIYS FGVILWEMIH .......... .RKIPFSDMK 
   pfb0605w  ........SS YNGAKVDIWS LGICLYVMFY .......... .NVVPFSLKI 
   pfb0665w  .......... IVSPGNDIWA CGVILYVLMD .......... .GRFPYEINN 
   pfb0815w  .......... KYNEKCDVWS CGVILYILLC .......... .GYPPFGGQN 
   pfc0385c  .........I PYDCNVDLWC LGIVIFELLV .......... .GFPPFTDDT 
   pfc0420w  .......... SYNYKCDMWS SGVLFYILLC .......... .GYPPFFGES 
   pfc0485w  .........K YDPTKVDIFC VGYILYFCLT .......... .KHELFKCSL 
   pfc0525c  .........T NYTTHIDLWS LGCIIAEMIL .......... .GYPIFSGQS 
   pfc0755c  .........T LYNYSVDIWS VGITMCECLL .......... .GFVPVTSKF 
   pfd0740w  .........E NYMASVDMWS CGCVLAELLT .......... .SNPLFSAEN 
   pfd0865c  .........Q CYTNKIDIWS AGCIFAEMIL .......... .KKPLFVGEN 
   pfe1290w  .........I NYSFPADIWS LGIILYELIS .......... .LKPPFKSNN 
   pfi1280c  ..DYNFLDHT KLSYKWDIWS MGCVFQEMMN .......... .LPSPFQHYI 
   pfi1685w  .........V GHGKAADWWT LGIFIYEILV .......... .GCPPFYANE 
   pfl1370w  ........TK SYDDKSDMWA LGCIIYELCS .......... .GKTPFHKAN 
   pfl1885c  .........A SYGTKVDIFS LGVILFNILC .......... .GYPPFRGNN 
   pfl2250c  .........K GHGKAVDWWS LGIMLYEMLT .......... .GELPFNNTN 
  mal7p1_91  NNTSASTQYS PFDIRCDSWS LGIILADLAK C......... .GVNSYEYMI 
  pf11_0060  .........F NYSILSDMWS IGIIFYILMT .......... .GITPLPMCL 
   pfi1290w  .......... CYDKNVDVWA FSIIISKFLK .......... .HQNFHYFSH 
   pfi1415w  .........N IYALPKLVWI IGITIFILLT .......... .GTHPFSKIN 
   pfl0080c  .........K KTNKLSDLFQ VGCILYELAT .......... .LSSPFCATN 
       akt1  .........N DYGRAVDWWG LGVVMYEMMC .......... .GRLPFYNQD 
      camk1  .........K PYSKAVDCWS IGVIAYILLC .......... .GYPPFYDEN 
     camk2a  .........D PYGKPVDLWA CGVILYILLV .......... .GYPPFWDED 
       cdk2  .........K YYSTAVDIWS LGCIFAEMVT .......... .RRALFPGDS 
       clk1  .........L GWSQPCDVWS IGCILIEYYL .......... .GFTVFPTHD 
     csnk1d  .........I EQSRRDDLES LGYVLMYFNL .......... .GSLPWQGLK 
    csnk1g1  .........K EQSRRDDLEA LGHMFMYFLR .......... .GSLPWQGLK 
      dapk1  .........E PLGLEADMWS IGVITYILLS .......... .GASPFLGDT 
       egfr  .........R IYTHQSDVWS YGVTVWELMT F......... .GSKPYDGIP 
      gsk3b  .........T DYTSSIDVWS AGCVLAELLL .......... .GQPIFPGDS 
       insr  .........G VFTTSSDMWS FGVVLWEITS L......... .AEQPYQGLS 
      limk1  .........R SYDEKVDVFS FGIVLCEIIG .......... .RVNADPDYL 
     map2k1  .........T HYSVQSDIWS MGLSLVEMAV .......... .GRYPIPPPD 
     map3k3  .........E GYGRKADVWS LGCTVVEMLT .......... .EKPPWAEYE 
     map4k1  ........KG GYNELCDIWS LGITAIELAE .......... .LQPPLFDVH 
      mapk1  .........K GYTKSIDIWS VGCILAEMLS .......... .NRPIFPGKH 
   mapkapk2  .........E KYDKSCDMWS LGVIMYILLC .......... .GYPPFYSNH 
       nek1  .........K PYNNKSDIWA LGCVLYELCT .......... .LKHAFEAGS 
       nek7  .........N GYNFKSDIWS LGCLLYEMAA .......... .LQSPFYGDK 
       pak1  .........K AYGPKVDIWS LGIMAIEMIE .......... .GEPPYLNEN 
     prkaca  .........K GYNKAVDWWA LGVLIYEMAA .......... .GYPPFFADQ 
      prkca  .........Q PYGKSVDWWA YGVLLYEMLA .......... .GQPPFDGED 
       raf1  ........NN PFSFQSDVYS YGIVLYELMT .......... .GELPYSHIN 
      rock1  .......GDG YYGRECDWWS VGVFLYEMLV .......... .GDTPFYADS 
        src  .........G RFTIKSDVWS FGILLTELTT K......... .GRVPYPGMV 
     tgfbr1  ......MKHF ESFKRADIYA MGLVFWEIAR .......... .RCSIGGIHE 
        zak  .........L PVSETCDTYS YGVVLWEMLT .......... .REVPFKGLE 

             2151                                              2200
   pfl2280w  FLSIINA... .......... .......... .......... .......... 
mal13p1_196  KESERRLKKI FSKYPIDILK EAIFLQSLSE LCLTPWVKKS THNLIRLQKK 
mal13p1_278  TQIVESIF.. .......... .......... .......... .......... 
mal13p1_279  EADQLMRIFR ILGTPNSKNW PNV....... .......... .......... 
 mal13p1_84  KKDEYSEECS QIINLIEVIG SPQMS..... .......... .......... 
 mal6p1_108  DNEVLKKVKK .......... .......... .......... .......... 
 mal6p1_146  ERYKRLNDFR .......... .......... .......... .......... 
 mal6p1_191  KNVKIRHELL .......... .......... .......... .......... 
 mal6p1_271  EFDLIIRIVN SLGKPNKDEL EFFSNS.... .......... .......... 
  mal6p1_56  EERENVIMNR IQDYH..... .......... .......... .......... 
 mal7p1_100  GIQQLCYNI. .......... .......... .......... .......... 
  mal7p1_18  ISIRKWEHFV IN........ .......... .......... .......... 
  mal7p1_73  .......... .......... .......... .......... .......... 
  pf07_0072  EYDILKKVEA .......... .......... .......... .......... 
  pf08_0044  ASDQLVEIIK ILGTPNDEDF LSF....... .......... .......... 
   pfc0105w  GDRYDKNEEH LSFIIEVLGN IPKHMIDAGY NSH....... .......... 
  pf10_0141  EIDQLGKIFF LLGTPNENNW PE........ .......... .......... 
  pf11_0096  DNYDQLVKIA KVLGTEDLHA YLKKYNI... .......... .......... 
  pf11_0147  CFPLSPDHNS KKVHEKSNRD QLNIIFNVIG TP........ .......... 
  pf11_0156  NNHMIKLMME YKGKFSHKMI KGGQFYSQHF NENLDFLYVD RD........ 
  pf11_0220  KNYNCIYSKN EKCPIFYHKK KHDHDDNV.. .......... .......... 
  pf11_0227  EWFIYNKI.. .......... .......... .......... .......... 
  pf11_0239  YDEVKQSIFR .......... .......... .......... .......... 
  pf11_0242  NTEMNIQKNY .......... .......... .......... .......... 
  pf11_0377  AISKKDKYDK IM........ .......... .......... .......... 
  pf11_0464  IECSKVAQTI LKT....... .......... .......... .......... 
  pf11_0488  LEKCSKELLV NK........ .......... .......... .......... 
  pf13_0085  KELKNFE... .......... .......... .......... .......... 
  pf13_0206  DCTQLELIYL LLGDKDKLTT .......... .......... .......... 
  pf13_0211  NDEILKKVEK .......... .......... .......... .......... 
  pf13_0258  ASEVFCKIS. .......... .......... .......... .......... 
  pf14_0227  TPKVVVLQLK HTKLD..... .......... .......... .......... 
  pf14_0294  TMNQLEKIIQ VIGKPNKKDI EDIR...... .......... .......... 
  pf14_0320  FLYIKLYKRK D......... .......... .......... .......... 
  pf14_0346  EDQLEIFRDI .......... .......... .......... .......... 
  pf14_0392  KDVKEAYNEI I......... .......... .......... .......... 
  pf14_0408  IYRFIYSIVS YIGPFPFYMI NNCRIPHIFT KHGLIILKKF TTDNMYENYI 
  pf14_0423  ERSITLSNL. .......... .......... .......... .......... 
  pf14_0431  HMEHLAMMES IIQPIPKNML YEATKTNGSK Y......... .......... 
  pf14_0476  ANELYNNILK A......... .......... .......... .......... 
  pf14_0516  MNKLFTQI.. .......... .......... .......... .......... 
   pfa0380w  HRILP..... .......... .......... .......... .......... 
   pfb0150c  SFENYIKTII .......... .......... .......... .......... 
   pfb0520w  NPLDIIAHVG .......... .......... .......... .......... 
   pfb0605w  SLVELFNNIR TKNIEYPL.. .......... .......... .......... 
   pfb0665w  YMPIHLKKKI L......... .......... .......... .......... 
   pfb0815w  DQDIIKKVEK .......... .......... .......... .......... 
   pfc0385c  QERIFDQI.. .......... .......... .......... .......... 
   pfc0420w  DHEILSMVKK .......... .......... .......... .......... 
   pfc0485w  DKDIYWKMFK NK........ .......... .......... .......... 
   pfc0525c  SVDQLVRIIQ VLGTPTEDQL KEM....... .......... .......... 
   pfc0755c  ESSVLFKILV FRGIPNENFD DLLKKE.... .......... .......... 
   pfd0740w  ETDILKIIVN KLGFPNERDI KYLRNLPCWN L......... .......... 
   pfd0865c  EIDQLFKILC LLGLPDKESY PEFYEYSFIS K......... .......... 
   pfe1290w  SNMLSVAQKI .......... .......... .......... .......... 
   pfi1280c  ITFDESDQIY EKLV...... .......... .......... .......... 
   pfi1685w  PLLIYQKI.. .......... .......... .......... .......... 
   pfl1370w  NFAQLISEL. .......... .......... .......... .......... 
   pfl1885c  VKEIFKKNMR .......... .......... .......... .......... 
   pfl2250c  RNVLFESI.. .......... .......... .......... .......... 
  mal7p1_91  MDNYREEDNL FNEKMEILNN IILKDLNVLE DDEMFYIKYI MDYYDIVSLQ 
  pf11_0060  MINYKNTKDI LLK....... .......... .......... .......... 
   pfi1290w  CMYDI..... .......... .......... .......... .......... 
   pfi1415w  NDVHIYFILS NN........ .......... .......... .......... 
   pfl0080c  INDMISLFED K......... .......... .......... .......... 
       akt1  HEKLFELI.. .......... .......... .......... .......... 
      camk1  DAKLFEQILK .......... .......... .......... .......... 
     camk2a  QHRLYQQIKA .......... .......... .......... .......... 
       cdk2  EIDQLFRIFR TLGTPDEVVW PGV....... .......... .......... 
       clk1  SKEHLAMMER ILGPLPKHMI QKTRKRKYFH .......... .......... 
     csnk1d  AATKRQKYER IS........ .......... .......... .......... 
    csnk1g1  ADTLKERYQ. .......... .......... .......... .......... 
      dapk1  KQETLANVSA .......... .......... .......... .......... 
       egfr  ASEISSILE. .......... .......... .......... .......... 
      gsk3b  GVDQLVEIIK VLGTPTREQI REMNPNYTE. .......... .......... 
       insr  NEQVLKFVM. .......... .......... .......... .......... 
      limk1  PRTMDFGLNV .......... .......... .......... .......... 
     map2k1  AKELELMFGC QVEGDAAETP PRPRTPGRPL .......... .......... 
     map3k3  AMAAIFKIA. .......... .......... .......... .......... 
     map4k1  PLRVLFLMTK S......... .......... .......... .......... 
      mapk1  YLDQLKHILG ILGSPSQEDL NCII...... .......... .......... 
   mapkapk2  GLAISPGMKT RI........ .......... .......... .......... 
       nek1  MKNLVLKII. .......... .......... .......... .......... 
       nek7  MNLYSLCKKI .......... .......... .......... .......... 
       pak1  PLRALYLIAT .......... .......... .......... .......... 
     prkaca  PIQIYEKI.. .......... .......... .......... .......... 
      prkca  EDELFQSI.. .......... .......... .......... .......... 
       raf1  NRDQIIFMVG R......... .......... .......... .......... 
      rock1  LVGTYSKIMN .......... .......... .......... .......... 
        src  NREVLDQVE. .......... .......... .......... .......... 
     tgfbr1  DYQLPYYDLV PSDPSVEEMR .......... .......... .......... 
        zak  GLQVAWLVV. .......... .......... .......... .......... 

             2201                                              2250
   pfl2280w  .......... .......... .......... .......... .......... 
mal13p1_196  KKNKIIHECD RYDITINDVH DVSHNNNINP YNRPNHIYRK HFFSTKSSYN 
mal13p1_278  .......... .......... .......... .......... .......... 
mal13p1_279  .......... .......... .......... .......... .......... 
 mal13p1_84  .......... .......... .......... .......... .......... 
 mal6p1_108  .......... .......... .......... .......... .......... 
 mal6p1_146  .......... .......... .......... .......... .......... 
 mal6p1_191  .......... .......... .......... .......... .......... 
 mal6p1_271  .......... .......... .......... .......... .......... 
  mal6p1_56  .......... .......... .......... .......... .......... 
 mal7p1_100  .......... .......... .......... .......... .......... 
  mal7p1_18  .......... .......... .......... .......... .......... 
  mal7p1_73  .......... .......... .......... .......... .......... 
  pf07_0072  .......... .......... .......... .......... .......... 
  pf08_0044  .......... .......... .......... .......... .......... 
   pfc0105w  .......... .......... .......... .......... .......... 
  pf10_0141  .......... .......... .......... .......... .......... 
  pf11_0096  .......... .......... .......... .......... .......... 
  pf11_0147  .......... .......... .......... .......... .......... 
  pf11_0156  .......... .......... .......... .......... .......... 
  pf11_0220  .......... .......... .......... .......... .......... 
  pf11_0227  .......... .......... .......... .......... .......... 
  pf11_0239  .......... .......... .......... .......... .......... 
  pf11_0242  .......... .......... .......... .......... .......... 
  pf11_0377  .......... .......... .......... .......... .......... 
  pf11_0464  .......... .......... .......... .......... .......... 
  pf11_0488  .......... .......... .......... .......... .......... 
  pf13_0085  .......... .......... .......... .......... .......... 
  pf13_0206  .......... .......... .......... .......... .......... 
  pf13_0211  .......... .......... .......... .......... .......... 
  pf13_0258  .......... .......... .......... .......... .......... 
  pf14_0227  .......... .......... .......... .......... .......... 
  pf14_0294  .......... .......... .......... .......... .......... 
  pf14_0320  .......... .......... .......... .......... .......... 
  pf14_0346  .......... .......... .......... .......... .......... 
  pf14_0392  .......... .......... .......... .......... .......... 
  pf14_0408  KEEQLNQEDD E......... .......... .......... .......... 
  pf14_0423  .......... .......... .......... .......... .......... 
  pf14_0431  .......... .......... .......... .......... .......... 
  pf14_0476  .......... .......... .......... .......... .......... 
  pf14_0516  .......... .......... .......... .......... .......... 
   pfa0380w  .......... .......... .......... .......... .......... 
   pfb0150c  .......... .......... .......... .......... .......... 
   pfb0520w  .......... .......... .......... .......... .......... 
   pfb0605w  .......... .......... .......... .......... .......... 
   pfb0665w  .......... .......... .......... .......... .......... 
   pfb0815w  .......... .......... .......... .......... .......... 
   pfc0385c  .......... .......... .......... .......... .......... 
   pfc0420w  .......... .......... .......... .......... .......... 
   pfc0485w  .......... .......... .......... .......... .......... 
   pfc0525c  .......... .......... .......... .......... .......... 
   pfc0755c  .......... .......... .......... .......... .......... 
   pfd0740w  .......... .......... .......... .......... .......... 
   pfd0865c  .......... .......... .......... .......... .......... 
   pfe1290w  .......... .......... .......... .......... .......... 
   pfi1280c  .......... .......... .......... .......... .......... 
   pfi1685w  .......... .......... .......... .......... .......... 
   pfl1370w  .......... .......... .......... .......... .......... 
   pfl1885c  .......... .......... .......... .......... .......... 
   pfl2250c  .......... .......... .......... .......... .......... 
  mal7p1_91  WGDEIIQNER IKHNVHMHKK IDTNESKNKN NNNEINRDNA YNIYDKHKKN 
  pf11_0060  .......... .......... .......... .......... .......... 
   pfi1290w  .......... .......... .......... .......... .......... 
   pfi1415w  .......... .......... .......... .......... .......... 
   pfl0080c  .......... .......... .......... .......... .......... 
       akt1  .......... .......... .......... .......... .......... 
      camk1  .......... .......... .......... .......... .......... 
     camk2a  .......... .......... .......... .......... .......... 
       cdk2  .......... .......... .......... .......... .......... 
       clk1  .......... .......... .......... .......... .......... 
     csnk1d  .......... .......... .......... .......... .......... 
    csnk1g1  .......... .......... .......... .......... .......... 
      dapk1  .......... .......... .......... .......... .......... 
       egfr  .......... .......... .......... .......... .......... 
      gsk3b  .......... .......... .......... .......... .......... 
       insr  .......... .......... .......... .......... .......... 
      limk1  .......... .......... .......... .......... .......... 
     map2k1  .......... .......... .......... .......... .......... 
     map3k3  .......... .......... .......... .......... .......... 
     map4k1  .......... .......... .......... .......... .......... 
      mapk1  .......... .......... .......... .......... .......... 
   mapkapk2  .......... .......... .......... .......... .......... 
       nek1  .......... .......... .......... .......... .......... 
       nek7  .......... .......... .......... .......... .......... 
       pak1  .......... .......... .......... .......... .......... 
     prkaca  .......... .......... .......... .......... .......... 
      prkca  .......... .......... .......... .......... .......... 
       raf1  .......... .......... .......... .......... .......... 
      rock1  .......... .......... .......... .......... .......... 
        src  .......... .......... .......... .......... .......... 
     tgfbr1  .......... .......... .......... .......... .......... 
        zak  .......... .......... .......... .......... .......... 

             2251                                              2300
   pfl2280w  .......... .......... .......... .......... .......... 
mal13p1_196  SLYTNNNNNF .......... .......... .......... .......... 
mal13p1_278  .......... .......... .......... .......... .......... 
mal13p1_279  .......... .......... .......... .......... .......... 
 mal13p1_84  .......... .......... .......... .......... .......... 
 mal6p1_108  .......... .......... .......... .......... .......... 
 mal6p1_146  .......... .......... .......... .......... .......... 
 mal6p1_191  .......... .......... .......... .......... .......... 
 mal6p1_271  .......... .......... .......... .......... .......... 
  mal6p1_56  .......... .......... .......... .......... .......... 
 mal7p1_100  .......... .......... .......... .......... .......... 
  mal7p1_18  .......... .......... .......... .......... .......... 
  mal7p1_73  .......... .......... .......... .......... .......... 
  pf07_0072  .......... .......... .......... .......... .......... 
  pf08_0044  .......... .......... .......... .......... .......... 
   pfc0105w  .......... .......... .......... .......... .......... 
  pf10_0141  .......... .......... .......... .......... .......... 
  pf11_0096  .......... .......... .......... .......... .......... 
  pf11_0147  .......... .......... .......... .......... .......... 
  pf11_0156  .......... .......... .......... .......... .......... 
  pf11_0220  .......... .......... .......... .......... .......... 
  pf11_0227  .......... .......... .......... .......... .......... 
  pf11_0239  .......... .......... .......... .......... .......... 
  pf11_0242  .......... .......... .......... .......... .......... 
  pf11_0377  .......... .......... .......... .......... .......... 
  pf11_0464  .......... .......... .......... .......... .......... 
  pf11_0488  .......... .......... .......... .......... .......... 
  pf13_0085  .......... .......... .......... .......... .......... 
  pf13_0206  .......... .......... .......... .......... .......... 
  pf13_0211  .......... .......... .......... .......... .......... 
  pf13_0258  .......... .......... .......... .......... .......... 
  pf14_0227  .......... .......... .......... .......... .......... 
  pf14_0294  .......... .......... .......... .......... .......... 
  pf14_0320  .......... .......... .......... .......... .......... 
  pf14_0346  .......... .......... .......... .......... .......... 
  pf14_0392  .......... .......... .......... .......... .......... 
  pf14_0408  .......... .......... .......... .......... .......... 
  pf14_0423  .......... .......... .......... .......... .......... 
  pf14_0431  .......... .......... .......... .......... .......... 
  pf14_0476  .......... .......... .......... .......... .......... 
  pf14_0516  .......... .......... .......... .......... .......... 
   pfa0380w  .......... .......... .......... .......... .......... 
   pfb0150c  .......... .......... .......... .......... .......... 
   pfb0520w  .......... .......... .......... .......... .......... 
   pfb0605w  .......... .......... .......... .......... .......... 
   pfb0665w  .......... .......... .......... .......... .......... 
   pfb0815w  .......... .......... .......... .......... .......... 
   pfc0385c  .......... .......... .......... .......... .......... 
   pfc0420w  .......... .......... .......... .......... .......... 
   pfc0485w  .......... .......... .......... .......... .......... 
   pfc0525c  .......... .......... .......... .......... .......... 
   pfc0755c  .......... .......... .......... .......... .......... 
   pfd0740w  .......... .......... .......... .......... .......... 
   pfd0865c  .......... .......... .......... .......... .......... 
   pfe1290w  .......... .......... .......... .......... .......... 
   pfi1280c  .......... .......... .......... .......... .......... 
   pfi1685w  .......... .......... .......... .......... .......... 
   pfl1370w  .......... .......... .......... .......... .......... 
   pfl1885c  .......... .......... .......... .......... .......... 
   pfl2250c  .......... .......... .......... .......... .......... 
  mal7p1_91  HADNNNNNNN IIISTNTDET NKENKKVHVK SCNKKTPHNS DMCPNNIRSS 
  pf11_0060  .......... .......... .......... .......... .......... 
   pfi1290w  .......... .......... .......... .......... .......... 
   pfi1415w  .......... .......... .......... .......... .......... 
   pfl0080c  .......... .......... .......... .......... .......... 
       akt1  .......... .......... .......... .......... .......... 
      camk1  .......... .......... .......... .......... .......... 
     camk2a  .......... .......... .......... .......... .......... 
       cdk2  .......... .......... .......... .......... .......... 
       clk1  .......... .......... .......... .......... .......... 
     csnk1d  .......... .......... .......... .......... .......... 
    csnk1g1  .......... .......... .......... .......... .......... 
      dapk1  .......... .......... .......... .......... .......... 
       egfr  .......... .......... .......... .......... .......... 
      gsk3b  .......... .......... .......... .......... .......... 
       insr  .......... .......... .......... .......... .......... 
      limk1  .......... .......... .......... .......... .......... 
     map2k1  .......... .......... .......... .......... .......... 
     map3k3  .......... .......... .......... .......... .......... 
     map4k1  .......... .......... .......... .......... .......... 
      mapk1  .......... .......... .......... .......... .......... 
   mapkapk2  .......... .......... .......... .......... .......... 
       nek1  .......... .......... .......... .......... .......... 
       nek7  .......... .......... .......... .......... .......... 
       pak1  .......... .......... .......... .......... .......... 
     prkaca  .......... .......... .......... .......... .......... 
      prkca  .......... .......... .......... .......... .......... 
       raf1  .......... .......... .......... .......... .......... 
      rock1  .......... .......... .......... .......... .......... 
        src  .......... .......... .......... .......... .......... 
     tgfbr1  .......... .......... .......... .......... .......... 
        zak  .......... .......... .......... .......... .......... 

             2301                                              2350
   pfl2280w  .......... .......... .......... .......... .......... 
mal13p1_196  .......... .......... .......... .......... .......... 
mal13p1_278  .......... .......... .......... .......... .......... 
mal13p1_279  .......... .......... .......... .......... .......... 
 mal13p1_84  .......... .......... .......... .......... .......... 
 mal6p1_108  .......... .......... .......... .......... .......... 
 mal6p1_146  .......... .......... .......... .......... .......... 
 mal6p1_191  .......... .......... .......... .......... .......... 
 mal6p1_271  .......... .......... .......... .......... .......... 
  mal6p1_56  .......... .......... .......... .......... .......... 
 mal7p1_100  .......... .......... .......... .......... .......... 
  mal7p1_18  .......... .......... .......... .......... .......... 
  mal7p1_73  .......... .......... .......... .......... .......... 
  pf07_0072  .......... .......... .......... .......... .......... 
  pf08_0044  .......... .......... .......... .......... .......... 
   pfc0105w  .......... .......... .......... .......... .......... 
  pf10_0141  .......... .......... .......... .......... .......... 
  pf11_0096  .......... .......... .......... .......... .......... 
  pf11_0147  .......... .......... .......... .......... .......... 
  pf11_0156  .......... .......... .......... .......... .......... 
  pf11_0220  .......... .......... .......... .......... .......... 
  pf11_0227  .......... .......... .......... .......... .......... 
  pf11_0239  .......... .......... .......... .......... .......... 
  pf11_0242  .......... .......... .......... .......... .......... 
  pf11_0377  .......... .......... .......... .......... .......... 
  pf11_0464  .......... .......... .......... .......... .......... 
  pf11_0488  .......... .......... .......... .......... .......... 
  pf13_0085  .......... .......... .......... .......... .......... 
  pf13_0206  .......... .......... .......... .......... .......... 
  pf13_0211  .......... .......... .......... .......... .......... 
  pf13_0258  .......... .......... .......... .......... .......... 
  pf14_0227  .......... .......... .......... .......... .......... 
  pf14_0294  .......... .......... .......... .......... .......... 
  pf14_0320  .......... .......... .......... .......... .......... 
  pf14_0346  .......... .......... .......... .......... .......... 
  pf14_0392  .......... .......... .......... .......... .......... 
  pf14_0408  .......... .......... .......... .......... .......... 
  pf14_0423  .......... .......... .......... .......... .......... 
  pf14_0431  .......... .......... .......... .......... .......... 
  pf14_0476  .......... .......... .......... .......... .......... 
  pf14_0516  .......... .......... .......... .......... .......... 
   pfa0380w  .......... .......... .......... .......... .......... 
   pfb0150c  .......... .......... .......... .......... .......... 
   pfb0520w  .......... .......... .......... .......... .......... 
   pfb0605w  .......... .......... .......... .......... .......... 
   pfb0665w  .......... .......... .......... .......... .......... 
   pfb0815w  .......... .......... .......... .......... .......... 
   pfc0385c  .......... .......... .......... .......... .......... 
   pfc0420w  .......... .......... .......... .......... .......... 
   pfc0485w  .......... .......... .......... .......... .......... 
   pfc0525c  .......... .......... .......... .......... .......... 
   pfc0755c  .......... .......... .......... .......... .......... 
   pfd0740w  .......... .......... .......... .......... .......... 
   pfd0865c  .......... .......... .......... .......... .......... 
   pfe1290w  .......... .......... .......... .......... .......... 
   pfi1280c  .......... .......... .......... .......... .......... 
   pfi1685w  .......... .......... .......... .......... .......... 
   pfl1370w  .......... .......... .......... .......... .......... 
   pfl1885c  .......... .......... .......... .......... .......... 
   pfl2250c  .......... .......... .......... .......... .......... 
  mal7p1_91  SNTVGMVFNK NEIYLNSLKK DDEKVHVENS ESFTQHYKSL ILKYKKYIKN 
  pf11_0060  .......... .......... .......... .......... .......... 
   pfi1290w  .......... .......... .......... .......... .......... 
   pfi1415w  .......... .......... .......... .......... .......... 
   pfl0080c  .......... .......... .......... .......... .......... 
       akt1  .......... .......... .......... .......... .......... 
      camk1  .......... .......... .......... .......... .......... 
     camk2a  .......... .......... .......... .......... .......... 
       cdk2  .......... .......... .......... .......... .......... 
       clk1  .......... .......... .......... .......... .......... 
     csnk1d  .......... .......... .......... .......... .......... 
    csnk1g1  .......... .......... .......... .......... .......... 
      dapk1  .......... .......... .......... .......... .......... 
       egfr  .......... .......... .......... .......... .......... 
      gsk3b  .......... .......... .......... .......... .......... 
       insr  .......... .......... .......... .......... .......... 
      limk1  .......... .......... .......... .......... .......... 
     map2k1  .......... .......... .......... .......... .......... 
     map3k3  .......... .......... .......... .......... .......... 
     map4k1  .......... .......... .......... .......... .......... 
      mapk1  .......... .......... .......... .......... .......... 
   mapkapk2  .......... .......... .......... .......... .......... 
       nek1  .......... .......... .......... .......... .......... 
       nek7  .......... .......... .......... .......... .......... 
       pak1  .......... .......... .......... .......... .......... 
     prkaca  .......... .......... .......... .......... .......... 
      prkca  .......... .......... .......... .......... .......... 
       raf1  .......... .......... .......... .......... .......... 
      rock1  .......... .......... .......... .......... .......... 
        src  .......... .......... .......... .......... .......... 
     tgfbr1  .......... .......... .......... .......... .......... 
        zak  .......... .......... .......... .......... .......... 

             2351                                              2400
   pfl2280w  .......... .......... .......... .......... .......... 
mal13p1_196  .......... .......... ......IMNK LKYYITNDLI NIKKQSFHNI 
mal13p1_278  .......... .......... .......... .......... .......... 
mal13p1_279  .......... .......... .......... .......... .......... 
 mal13p1_84  .......... .......... .......... .......... .......... 
 mal6p1_108  .......... .......... .......... .......... .......... 
 mal6p1_146  .......... .......... .......... .......... .......... 
 mal6p1_191  .......... .......... .......... .......... .......... 
 mal6p1_271  .......... .......... .......... .......... .......... 
  mal6p1_56  .......... .......... .......... .......... .......... 
 mal7p1_100  .......... .......... .......... .......... .......... 
  mal7p1_18  .......... .......... .......... .......... .......... 
  mal7p1_73  .......... .......... .......... .......... .......... 
  pf07_0072  .......... .......... .......... .......... .......... 
  pf08_0044  .......... .......... .......... .......... .......... 
   pfc0105w  .......... .......... .......... .......... .......... 
  pf10_0141  .......... .......... .......... .......... .......... 
  pf11_0096  .......... .......... .......... .......... .......... 
  pf11_0147  .......... .......... .......... .......... .......... 
  pf11_0156  .......... .......... .......... .......... .......... 
  pf11_0220  .......... .......... .......... .......... .......... 
  pf11_0227  .......... .......... .......... .......... .......... 
  pf11_0239  .......... .......... .......... .......... .......... 
  pf11_0242  .......... .......... .......... .......... .......... 
  pf11_0377  .......... .......... .......... .......... .......... 
  pf11_0464  .......... .......... .......... .......... .......... 
  pf11_0488  .......... .......... .......... .......... .......... 
  pf13_0085  .......... .......... .......... .......... .......... 
  pf13_0206  .......... .......... .......... .......... .......... 
  pf13_0211  .......... .......... .......... .......... .......... 
  pf13_0258  .......... .......... .......... .......... .......... 
  pf14_0227  .......... .......... .......... .......... .......... 
  pf14_0294  .......... .......... .......... .......... .......... 
  pf14_0320  .......... .......... .......... .......... .......... 
  pf14_0346  .......... .......... .......... .......... .......... 
  pf14_0392  .......... .......... .......... .......... .......... 
  pf14_0408  .......... .......... .......... .......... .......... 
  pf14_0423  .......... .......... .......... .......... .......... 
  pf14_0431  .......... .......... .......... .......... .......... 
  pf14_0476  .......... .......... .......... .......... .......... 
  pf14_0516  .......... .......... .......... .......... .......... 
   pfa0380w  .......... .......... .......... .......... .......... 
   pfb0150c  .......... .......... .......... .......... .......... 
   pfb0520w  .......... .......... .......... .......... .......... 
   pfb0605w  .......... .......... .......... .......... .......... 
   pfb0665w  .......... .......... .......... .......... .......... 
   pfb0815w  .......... .......... .......... .......... .......... 
   pfc0385c  .......... .......... .......... .......... .......... 
   pfc0420w  .......... .......... .......... .......... .......... 
   pfc0485w  .......... .......... .......... .......... .......... 
   pfc0525c  .......... .......... .......... .......... .......... 
   pfc0755c  .......... .......... .......... .......... .......... 
   pfd0740w  .......... .......... .......... .......... .......... 
   pfd0865c  .......... .......... .......... .......... .......... 
   pfe1290w  .......... .......... .......... .......... .......... 
   pfi1280c  .......... .......... .......... .......... .......... 
   pfi1685w  .......... .......... .......... .......... .......... 
   pfl1370w  .......... .......... .......... .......... .......... 
   pfl1885c  .......... .......... .......... .......... .......... 
   pfl2250c  .......... .......... .......... .......... .......... 
  mal7p1_91  DKFIQIKNEY VHYYKIYKKY LNEENMRRYL LLALLLMNNN ISYKRCNEIQ 
  pf11_0060  .......... .......... .......... .......... .......... 
   pfi1290w  .......... .......... .......... .......... .......... 
   pfi1415w  .......... .......... .......... .......... .......... 
   pfl0080c  .......... .......... .......... .......... .......... 
       akt1  .......... .......... .......... .......... .......... 
      camk1  .......... .......... .......... .......... .......... 
     camk2a  .......... .......... .......... .......... .......... 
       cdk2  .......... .......... .......... .......... .......... 
       clk1  .......... .......... .......... .......... .......... 
     csnk1d  .......... .......... .......... .......... .......... 
    csnk1g1  .......... .......... .......... .......... .......... 
      dapk1  .......... .......... .......... .......... .......... 
       egfr  .......... .......... .......... .......... .......... 
      gsk3b  .......... .......... .......... .......... .......... 
       insr  .......... .......... .......... .......... .......... 
      limk1  .......... .......... .......... .......... .......... 
     map2k1  .......... .......... .......... .......... .......... 
     map3k3  .......... .......... .......... .......... .......... 
     map4k1  .......... .......... .......... .......... .......... 
      mapk1  .......... .......... .......... .......... .......... 
   mapkapk2  .......... .......... .......... .......... .......... 
       nek1  .......... .......... .......... .......... .......... 
       nek7  .......... .......... .......... .......... .......... 
       pak1  .......... .......... .......... .......... .......... 
     prkaca  .......... .......... .......... .......... .......... 
      prkca  .......... .......... .......... .......... .......... 
       raf1  .......... .......... .......... .......... .......... 
      rock1  .......... .......... .......... .......... .......... 
        src  .......... .......... .......... .......... .......... 
     tgfbr1  .......... .......... .......... .......... .......... 
        zak  .......... .......... .......... .......... .......... 

             2401                                              2450
   pfl2280w  .......... .......... .......... .......... .......... 
mal13p1_196  YNIISDKYKS LISLPSSPLC SDGMCLHKYD QAYDKKNITQ PNDTGLICLN 
mal13p1_278  .......... .......... .......... .......... .......... 
mal13p1_279  .......... .......... .......... .......... .......... 
 mal13p1_84  .......... .......... .......... .......... .......... 
 mal6p1_108  .......... .......... .......... .......... .......... 
 mal6p1_146  .......... .......... .......... .......... .......... 
 mal6p1_191  .......... .......... .......... .......... .......... 
 mal6p1_271  .......... .......... .......... .......... .......... 
  mal6p1_56  .......... .......... .......... .......... .......... 
 mal7p1_100  .......... .......... .......... .......... .......... 
  mal7p1_18  .......... .......... .......... .......... .......... 
  mal7p1_73  .......... .......... .......... .......... .......... 
  pf07_0072  .......... .......... .......... .......... .......... 
  pf08_0044  .......... .......... .......... .......... .......... 
   pfc0105w  .......... .......... .......... .......... .......... 
  pf10_0141  .......... .......... .......... .......... .......... 
  pf11_0096  .......... .......... .......... .......... .......... 
  pf11_0147  .......... .......... .......... .......... .......... 
  pf11_0156  .......... .......... .......... .......... .....HYSKK 
  pf11_0220  .......... .......... .......... .......... .......... 
  pf11_0227  .......... .......... .......... .......... .......... 
  pf11_0239  .......... .......... .......... .......... .......... 
  pf11_0242  .......... .......... .......... .......... .......... 
  pf11_0377  .......... .......... .......... .......... .......... 
  pf11_0464  .......... .......... .......... .......... .......... 
  pf11_0488  .......... .......... .......... .......... .......... 
  pf13_0085  .......... .......... .......... .......... .......... 
  pf13_0206  .......... .......... .......... .......... .......... 
  pf13_0211  .......... .......... .......... .......... .......... 
  pf13_0258  .......... .......... .......... .......... .......... 
  pf14_0227  .......... .......... .......... .......... .......... 
  pf14_0294  .......... .......... .......... .......... .......... 
  pf14_0320  .......... .......... .......... .......... .......... 
  pf14_0346  .......... .......... .......... .......... .......... 
  pf14_0392  .......... .......... .......... .......... .......... 
  pf14_0408  .......... .......... ......EIVF NSNDFFRLNK KDNILTKDLL 
  pf14_0423  .......... .......... .......... .......... .......... 
  pf14_0431  .......... .......... .......... .......... .......... 
  pf14_0476  .......... .......... .......... .......... .......... 
  pf14_0516  .......... .......... .......... .......... .......... 
   pfa0380w  .......... .......... .......... .......... .......... 
   pfb0150c  .......... .......... .......... .......... .......... 
   pfb0520w  .......... .......... .......... .......... .......... 
   pfb0605w  .......... .......... .......... .......... .......... 
   pfb0665w  .......... .......... .......... .......... .......... 
   pfb0815w  .......... .......... .......... .......... .......... 
   pfc0385c  .......... .......... .......... .......... .......... 
   pfc0420w  .......... .......... .......... .......... .......... 
   pfc0485w  .......... .......... .......... .......... .......... 
   pfc0525c  .......... .......... .......... .......... .......... 
   pfc0755c  .......... .......... .......... .......... .......... 
   pfd0740w  .......... .......... .......... .......... .......... 
   pfd0865c  .......... .......... .......... .......... .......... 
   pfe1290w  .......... .......... .......... .......... .......... 
   pfi1280c  .......... .......... .......... .......... .......... 
   pfi1685w  .......... .......... .......... .......... .......... 
   pfl1370w  .......... .......... .......... .......... .......... 
   pfl1885c  .......... .......... .......... .......... .......... 
   pfl2250c  .......... .......... .......... .......... .......... 
  mal7p1_91  SFAKVELTIK NIGSGIFKFR NKKEKENYIK EFKMNVQNDM MNPNKDYWHS 
  pf11_0060  .......... .......... .......... .......... .......... 
   pfi1290w  .......... .......... .......... .......... .......... 
   pfi1415w  .......... .......... .......... .......... .......... 
   pfl0080c  .......... .......... .......... .......... .......... 
       akt1  .......... .......... .......... .......... .......... 
      camk1  .......... .......... .......... .......... .......... 
     camk2a  .......... .......... .......... .......... .......... 
       cdk2  .......... .......... .......... .......... .......... 
       clk1  .......... .......... .......... .......... .......... 
     csnk1d  .......... .......... .......... .......... .......... 
    csnk1g1  .......... .......... .......... .......... .......... 
      dapk1  .......... .......... .......... .......... .......... 
       egfr  .......... .......... .......... .......... .......... 
      gsk3b  .......... .......... .......... .......... .......... 
       insr  .......... .......... .......... .......... .......... 
      limk1  .......... .......... .......... .......... .......... 
     map2k1  .......... .......... .......... .......... .......... 
     map3k3  .......... .......... .......... .......... .......... 
     map4k1  .......... .......... .......... .......... .......... 
      mapk1  .......... .......... .......... .......... .......... 
   mapkapk2  .......... .......... .......... .......... .......... 
       nek1  .......... .......... .......... .......... .......... 
       nek7  .......... .......... .......... .......... .......... 
       pak1  .......... .......... .......... .......... .......... 
     prkaca  .......... .......... .......... .......... .......... 
      prkca  .......... .......... .......... .......... .......... 
       raf1  .......... .......... .......... .......... .......... 
      rock1  .......... .......... .......... .......... .......... 
        src  .......... .......... .......... .......... .......... 
     tgfbr1  .......... .......... .......... .......... .......... 
        zak  .......... .......... .......... .......... .......... 

             2451                                              2500
   pfl2280w  .......... .......... .........S FTIPYCTKYS KRIISILLMT 
mal13p1_196  KYKLFFSENQ KNILPNYTCD DEKFQNILKD RDPSGVGLPN KNARDLLRQL 
mal13p1_278  .......... .......... .........S CNLKFPDFVN PLAIDLIKKT 
mal13p1_279  .......... ....TELPKY DPNFTVYEPL PWESFLKGLD ESGIDLLSKM 
 mal13p1_84  .......... .FFENIKDHT SKKNTLLIKE LCELNIKPLC WDEI.LGNIL 
 mal6p1_108  .......... .......... ......GEFC FYENDWGSIS SDAKNLITKL 
 mal6p1_146  .......... .......... ......NYYT VPDYVKIHLN PWYI.LMLQM 
 mal6p1_191  .......... .......... .......VNK KTPHIPNFLP NSIKKCLQKC 
 mal6p1_271  .......... RFYPLKEDFF NVHIKNKKDA LNVITNGRID ELGIDLLVKM 
  mal6p1_56  .......... .......... ..WSQLFCEK VKQDLIDKLS PEFKDFLNLC 
 mal7p1_100  .......... .......... .......RYA PIPDLPNIYS KELNNIYKSM 
  mal7p1_18  .......... .........K NKNILIPFSF LFHNINCSYF IKLMDIYLIN 
  mal7p1_73  .......... .......... .......... ........IS SEAKDFIQSL 
  pf07_0072  .......... .......... ......GKYT FDLPQFKKIS DKAKDLIKKM 
  pf08_0044  .......... ....RSVYKN IKFPDIKPIT LEKVIRHNCS KESLDLLSEL 
   pfc0105w  ...KYFNKNN YRLKNIRNIK KYGLYKILKY KYNLPEKEIS PLCS.FLLPM 
  pf10_0141  .......... ....ALCLPL YTEFTKATKK DFKTYFKIDD DDCIDLLTSF 
  pf11_0096  .........K LKPHYLNILG EYERKPWSHF LTQSNIDIAK DEVIDLIDKM 
  pf11_0147  ....PEEDLK CITKQEVIKY IKLFPTRDGI DLSKKYSSIS KEGIDLLESM 
  pf11_0156  EVVRVISDLR PTKNITCDLL EHQYWLKGNS PKMQFLKKKI KQLGDLLEKC 
  pf11_0220  ........FD YLVNHLNMSD YKSIYSILDY SVNFPDFLVE KLTK.LSFLC 
  pf11_0227  .......... .......... ........KR RELKYPSIIP SELIDLIEKL 
  pf11_0239  .......... .......... .......DEP DYKSLKSKLS QTALHMLKLM 
  pf11_0242  .......... .......... .......VLS FKDYIWKSIS SSAKDLISKL 
  pf11_0377  .......... .......... ....EKKIST SVEVLCRNAS FEFVTYLNYC 
  pf11_0464  .......... .......... ....VHNLRH SKPPSRFREN LKAWDLFVKL 
  pf11_0488  .......... .......... .....MKNGL TYPKINQKIS NATLSYIQYL 
  pf13_0085  .......... .......... .........S NTLNYANDIS DDLKDLISLM 
  pf13_0206  .......... .......VDK ERKDMFPYFE INMLKDAIDD EHTLDLISKM 
  pf13_0211  .......... .......... ......GEFV FDSNYWARVS DDAKDLICQC 
  pf13_0258  .......... .......... .......SGE LFLPIPKDIP MELSELLKSM 
  pf14_0227  .......... .......... ..EILNKNIN WKGKEFSSLS IEAVDFLKRL 
  pf14_0294  .......... ...SPFAEKI ISSFVDLKKK NLKDICYKAS NESLDLLEKL 
  pf14_0320  .......... .......... ......LLKN IINNNIDQHF KYIKYLLYNT 
  pf14_0346  .......... .......... .......LTG QLTFPDYVTD TDSINLMKRL 
  pf14_0392  .......... .......... .....KKKIV FPKNRVNKFS TSVRSLLLAM 
  pf14_0408  KNKNPNTSTP RKRNNNNNEI YYDVCYPSDN LLKNNFQISD TLFVDFLSSL 
  pf14_0423  .......... .......... .......LKG IYPEYMKADN KKFQ.FLSSL 
  pf14_0431  .....VNKDE LKLAWPENAS SINSIKHVKK CLPLYKIIKH ELFCDFLYSI 
  pf14_0476  .......... .......... .....NIPEL LSKEKSLNIQ PGLKNLLENI 
  pf14_0516  .......... .......... ........IK GILYFQPYVS KNAKHLLQNM 
   pfa0380w  .......... .......... .......... ..DLLIKNHP QVAK.LCQNL 
   pfb0150c  .......... .......... ......NSSP KINITEGYSK HLCY.FVEKC 
   pfb0520w  .......... .......... ......YANK KLSVTNKNIP DQLKYILHSC 
   pfb0605w  .......... ........DR NHFLYPLTNK KSTCSNNFLS NEDIDFLKLF 
   pfb0665w  .......... .......... .....MENKP KFEPFIWKQH TDLLDLCLRL 
   pfb0815w  .......... .......... ......GKYY FDFNDWKNIS EEAKELIKLM 
   pfc0385c  .......... .......... ........KE LNFHFPKSVS LLAQELILKL 
   pfc0420w  .......... .......... ......GKYQ FKGKEWNNIS EEAKDLIKRC 
   pfc0485w  .......... .......... .....NYKQL LKEKKGLHLS KQVIDLIFNC 
   pfc0525c  .......... ....NPNYAD IKFPDVKSKD LRKVFPKGTP DEAINLITQF 
   pfc0755c  .......... FIGELPKFKI DRLKMLQIIF TDIYGRRILS DEGLDLIDQF 
   pfd0740w  ......LKLN PIHPNNIHHN INHNKKIETE TSIRNIPGVG DLGLDLIKKF 
   pfd0865c  ......NKEL FKKKKIKMNV NNIRSHFPNI ANQFSGLYLS DNGLDLLQKM 
   pfe1290w  .......... .......... .......CED EPDPLPDSFS KDLINLCYWM 
   pfi1280c  .......... .......... ...DVFTKKL PPCIHSKIEN SPFADIIRLC 
   pfi1685w  .......... .......... ........LE GIIYFPKFLD NNCKHLMKKL 
   pfl1370w  .......... .......... ........KR GPELPIKGKS KELNLLIKNL 
   pfl1885c  .......... .......... ......CHIS FNTKHWINKS ESVKEIILWM 
   pfl2250c  .......... .......... ........KY QKLNYPKNLS PKAVDLLTKL 
  mal7p1_91  RLTNKYLACI LKDICHDDFY NRMKKIKKSF NKYELPLNYS DEYWDLLTNL 
  pf11_0060  .......... .......... ....KEKKGI NFNLLSFHNY PIAKDLCEQL 
   pfi1290w  .......... .......... .......... .NLSHFEIQD EFLINLLLAC 
   pfi1415w  .......... .......... .....KFHIK RKLKKYHYLS QPCKDLLKKM 
   pfl0080c  .......... .......... .....NYKSY IIKNISSIYS QKLVNVISKL 
       akt1  .......... .......... ........LM EEIRFPRTLG PEAKSLLSGL 
      camk1  .......... .......... ......AEYE FDSPYWDDIS DSAKDFIRHL 
     camk2a  .......... .......... ......GAYD FPSPEWDTVT PEAKDLINKM 
       cdk2  .......... ....TSMPDY KPSFPKWARQ DFSKVVPPLD EDGRSLLSQM 
       clk1  ......HDRL DWDEHSSAGR YVSRACKPLK EFMLSQDVEH ERLFDLIQKM 
     csnk1d  .......... .......... ....EKKMST PIEVLCKGYP SEFATYLNFC 
    csnk1g1  .......... .......... .KIGDTKRNT PIEALCENFP EEMATYLRYV 
      dapk1  .......... .......... ......VNYE FEDEYFSNTS ALAKDFIRRL 
       egfr  .......... .......... .......KGE RLPQPPICTI DVYM.IMVKC 
      gsk3b  .......FKF PQIKAHPWTK DSSGTGHFTS GVRVFRPRTP PEAIALCSRL 
       insr  .......... .......... ........DG GYLDQPDNCP ERVTDLMRMC 
      limk1  .......... .......... .......RGF LDRYCPPNCP PSFFPITVRC 
     map2k1  ......SSYG MDSRPPMAIF ELLDYIVNEP PPKLPSGVFS LEFQDFVNKC 
     map3k3  .......... .......... .......TQP TNPQLPSHIS EHGRDFLRRI 
     map4k1  .......... .......... ......GYQP PRLKEKGKWS AAFHNFIKVT 
      mapk1  .......... ...NLKARNY LLSLPHKNKV PWNRLFPNAD SKALDLLDKM 
   mapkapk2  .......... .......... ....RMGQYE FPNPEWSEVS EEVKMLIRNL 
       nek1  .......... .......... ........SG SFPPVSLHYS YDLRSLVSQL 
       nek7  .......... .......... ......EQCD YPPLPSDHYS EELRQLVNMC 
       pak1  .......... .......... .......NGT PELQNPEKLS AIFRDFLNRC 
     prkaca  .......... .......... ........VS GKVRFPSHFS SDLKDLLRNL 
      prkca  .......... .......... ........ME HNVSYPKSLS KEAVSICKGL 
       raf1  .......... .......... .....GYASP DLSKLYKNCP KAMKRLVADC 
      rock1  .......... .......... ......HKNS LTFPDDNDIS KEAKNLICAF 
        src  .......... .......... ........RG YRMPCPPECP ESLHDLMCQC 
     tgfbr1  .......... .......KVV CEQKLRPNIP NRWQSCEALR VMAK.IMREC 
        zak  .......... .......... .......EKN ERLTIPSSCP RSFAELLHQC 

             2501                     2527
   pfl2280w  LNKNPQKRID TSTL...... ...LFIL
mal13p1_196  LNFDYESRIT AEQALN.... ...HPWF
mal13p1_278  LVVDVNKRIR LCELSS.... ...DPWM
mal13p1_279  LKLDPNQRIT AKQALE.... ...HAYF
 mal13p1_84  EIENPNERLN IDAVLS.... ...NPYF
 mal6p1_108  LTYNPNERCT IEEALN.... ...HPWI
 mal6p1_146  SKPNPADRPS AADV...... ...YSKI
 mal6p1_191  FSFQPEDRPT AYEM...... ...YKSL
 mal6p1_271  LKYNPNDRIT AADALS.... ...HPWF
  mal6p1_56  LDKNPKKRPT AESLIQ.... ...HPFI
 mal7p1_100  LIREPSYRAT VQQLLV.... ...SDIV
  mal7p1_18  NNIYFSKNSY LLDNKF.... ...KELE
  mal7p1_73  LQINPEKRLN VIEAIE.... ...HPCI
  pf07_0072  LMYTSAVRIS ARDALE.... ...HEWI
  pf08_0044  LQFNPQKRIK LCHALL.... ...HNYF
   pfc0105w  LSVDPQTRPS AYTMLQ.... ...HPWL
  pf10_0141  LKLNAHERIS AEDAMK.... ...HRYF
  pf11_0096  LIYDHAKRIA PKEAME.... ...HPYF
  pf11_0147  LRFNAQKRIT IDKALS.... ...HPYL
  pf11_0156  LILDPSKRYT PDQALQ.... ...HPYL
  pf11_0220  LNPNIKNRPS SKLV...... ...NLIL
  pf11_0227  TTMNPEERLG FNGGCEE... ILEHLYF
  pf11_0239  LQKDYNKRPM ASVLLH.... ...HPWF
  pf11_0242  LELNVEKRIS ANEALE.... ...HIWV
  pf11_0377  RSLRFEDRPD YTYL...... ...RRLL
  pf11_0464  TSSNPIERLS LQNVLD.... ...HPWV
  pf11_0488  LNFDYELRPS IEEALS.... ...YPIF
  pf13_0085  LNVDPNKRPI IVEILN.... ...HRWF
  pf13_0206  LIYDPNYRIS SKEALK.... ...HPCF
  pf13_0211  LNYNYKERID VEQVLK.... ...HRWF
  pf13_0258  LEYDFTKRPL FNVI...... AKKLEQI
  pf14_0227  LERNEKKRLT AYQALH.... ...HPWI
  pf14_0294  LQFNPSKRIS AENALK.... ...HKYV
  pf14_0320  INFNIKNRKS LNDL...... ...RRQT
  pf14_0346  LCRLPQGRIG CSINGFKD.. IKDHPFF
  pf14_0392  LNINPQNRLS LDEVMK.... ...HEWL
  pf14_0408  LQIDPSKRCN AMEALK.... ...HPWL
  pf14_0423  LAINPQERCC AYNLLH.... ...ESVL
  pf14_0431  LQIDPTLRPS PAELLK.... ...HKFL
  pf14_0476  LVHDPDQRFS CADILN.... ...HRWI
  pf14_0516  LNVNFKKRFT MNKIKN.... ...HIWF
   pfa0380w  LSLDYHLRWT SEELYK.... KKKNIYI
   pfb0150c  LQKKPENRGN VKDLLN.... ...HKFL
   pfb0520w  LHKNTHKRKS FLFW...... ...SEYF
   pfb0605w  LRKNPAERIT SEDALK.... ...HEWL
   pfb0665w  LDPNPWTRIQ NAREALI... ...HYSF
   pfb0815w  LTYDYNKRIT AKEALN.... ...SKWI
   pfc0385c  CSRTAEERIS ADEVKS.... ...HPWI
   pfc0420w  LTMDADKRIC ASEALQ.... ...HPWF
   pfc0485w  LHPNFNIRYN INEALN.... ...HDWF
   pfc0525c  LKYEPLKRLN PIEALA.... ...DPFF
   pfc0755c  LSYDYKNRIT ANEALK.... ...HKWF
   pfd0740w  LKWNPYERIT ASDALN.... ...HPWF
   pfd0865c  LHYNPQCRIS AQEALN.... ...HPYF
   pfe1290w  LKKDWKDRPT IYDIIS.... ...TDYI
   pfi1280c  LNYDPNLRPT ASEI...... ...VQLL
   pfi1685w  LSHDLTKRYG NLKKGAQN.. VKEHPWF
   pfl1370w  LNLSAKERPS ALQCLG.... ...YQII
   pfl1885c  CCKNPDDRCT ALQALG.... ...HQWF
   pfl2250c  FEKNPKKRLG SGGTDAQE.. IKKHPFF
  mal7p1_91  LNYVPSERLL ACEVLG.... ...HDFF
  pf11_0060  LQFDPNKRIS NTVCAAN... ...HPWL
   pfi1290w  IDDNPFMRPT FEEI...... ...SRLL
   pfi1415w  LTINYENRIS FIQVFK.... ...HSFT
   pfl0080c  LSLNTLERLE VITNYNLETT ..QHVHL
       akt1  LKKDPKQRLG GGSEDAKE.. IMQHRFF
      camk1  MEKDPEKRFT CEQALQ.... ...HPWI
     camk2a  LTINPSKRIT AAEALK.... ...HPWI
       cdk2  LHYDPNKRIS AKAALA.... ...HPFF
       clk1  LEYDPAKRIT LREALK.... ...HPFF
     csnk1d  RSLRFDDKPD YSYL...... ...RQLF
    csnk1g1  RRLDFFEKPD YEYL...... ...RTLF
      dapk1  LVKDPKKRMT IQDSLQ.... ...HPWI
       egfr  WMIDADSRPK FREL...... ...IIEF
      gsk3b  LEYTPTARLT PLEACA.... ...HSFF
       insr  WQFNPKMRPT FLEIVNLLKD DL.HPSF
      limk1  CDLDPEKRPS FVKL...... ...EHWL
     map2k1  LIKNPAERAD LKQLMV.... ...HAFI
     map3k3  F.VEARQRPS AEELLT.... ...HHFA
     map4k1  LTKSPKKRPS ATKMLS.... ...HQLV
      mapk1  LTFNPHKRIE VEQALA.... ...HPYL
   mapkapk2  LKTEPTQRMT ITEFMN.... ...HPWI
       nek1  FKRNPRDRPS VNSILE.... ...KGFI
       nek7  INPDPEKRPD VTYVYD.... ...VAKR
       pak1  LDMDVEKRGS AKELLQ.... ...HQFL
     prkaca  LQVDLTKRFG NLKNGVND.. IKNHKWF
      prkca  MTKHPAKRLG CGPEGERD.. VREHAFF
       raf1  VKKVKEERPL FPQILS.... ...SIEL
      rock1  L.TDREVRLG RNGVEE.... IKRHLFF
        src  WRKEPEERPT FEYL...... ...QAFL
     tgfbr1  WYANGAARLT ALRIKKTLSQ LSQQEGI
        zak  WEADAKKRPS FKQI...... ...ISIL
