# Supplementary material for: Protein kinases of the human malaria parasite Plasmodium falciparum: the kinome of a divergent eukaryote
Source: BMC Genomics. 2004 Oct 12;5:79. doi: 10.1186/1471-2164-5-79 (PMC526369; doi:10.1186/1471-2164-5-79)
Supplement: Additional File 3 — Alignement of the 20 FIKK sequences used to construct the tree in Fig. 6. [file 1471-2164-5-79-S3.msf]

PileUp

   MSF: 1566   Type: P   Check: 6069   ..

 Name: MAL7P1.144 	Len: 1566	Check: 2663	Weight: 0
 Name: PFA0130C 	Len: 1566	Check: 2294	Weight: 0
 Name: PFE0045C 	Len: 1566	Check: 2627	Weight: 0
 Name: PFL0040C 	Len: 1566	Check: 4148	Weight: 0
 Name: MAL7P1.175 	Len: 1566	Check: 3279	Weight: 0
 Name: PFI0095C 	Len: 1566	Check: 9148	Weight: 0
 Name: PFI0100C 	Len: 1566	Check: 3432	Weight: 0
 Name: PFI0110C 	Len: 1566	Check: 7726	Weight: 0
 Name: PFI0120C 	Len: 1566	Check: 2231	Weight: 0
 Name: PFI0125C 	Len: 1566	Check: 3436	Weight: 0
 Name: PFC0060C 	Len: 1566	Check: 4614	Weight: 0
 Name: PF10_0160 	Len: 1566	Check: 1425	Weight: 0
 Name: PF11_0510 	Len: 1566	Check: 7986	Weight: 0
 Name: PF14_0733p 	Len: 1566	Check: 3168	Weight: 0
 Name: PF10_0380 	Len: 1566	Check: 5763	Weight: 0
 Name: PFD1175W 	Len: 1566	Check: 8628	Weight: 0
 Name: PFD1165W 	Len: 1566	Check: 5244	Weight: 0
 Name: PFI0105cpw 	Len: 1566	Check: 3891	Weight: 0
 Name: PFI0115cpw 	Len: 1566	Check: 5490	Weight: 0
 Name: M13P1109pw 	Len: 1566	Check: 8876	Weight: 0

//

            1                                                   50
MAL7P1.144  .......... .......... .......... .......... ..........
  PFA0130C  .......... .......... .......... .......... ..........
  PFE0045C  .......... .......... .......... .......... ..........
  PFL0040C  .......... .......... .......... .......... ..........
MAL7P1.175  .......... .......... .......... .......... ..........
  PFI0095C  .......... .......... .......... .......... ..........
  PFI0100C  .......... .......... .......... .......... ..........
  PFI0110C  .......... .......... .......... .......... ..........
  PFI0120C  .......... .......... .......... .......... ..........
  PFI0125C  .......... .......... .......... .......... ..........
  PFC0060C  .......... .......... .......... .......... ..........
 PF10_0160  .......... .......... .......... .......... ..........
 PF11_0510  .......... .......... .......... .......... ..........
PF14_0733p  .......... .......... .......... .......... ..........
 PF10_0380  MGNFCKYNYM ETNRLLYMKC FKCNNSPMYT ISKKDEYKKK ESWNFVNSLL
  PFD1175W  .......... .......... .......... .......... ..........
  PFD1165W  .......... .......... .......... .......... ..........
PFI0105cpw  .......... .......... .......... .......... ..........
PFI0115cpw  .......... .......... .......... .......... ..........
M13P1109pw  .......... .......... .......... .......... ..........

            51                                                 100
MAL7P1.144  .......... .......... .......... .......... ..........
  PFA0130C  .......... .......... .......... .......... ..........
  PFE0045C  .......... .......... .......... .......... ..........
  PFL0040C  .......... .......... .......... .......... ..........
MAL7P1.175  .......... .......... .......... .......... ..........
  PFI0095C  .......... .......... .......... .......... ..........
  PFI0100C  .......... .......... .......... .......... ..........
  PFI0110C  .......... .......... .......... .......... ..........
  PFI0120C  .......... .......... .......... .......... ..........
  PFI0125C  .......... .......... .......... .......... ..........
  PFC0060C  .......... .......... .......... .......... ..........
 PF10_0160  .......... .......... .......... .......... ..........
 PF11_0510  .......... .......... .......... .......... ..........
PF14_0733p  .......... .......... .......... .......... ..........
 PF10_0380  SRNLILFTLT FLFLNILNCV NYNQYDYPSQ HIINNSIRHL SDYSSSNDNL
  PFD1175W  .......... .......... .......... .......... ..........
  PFD1165W  .......... .......... .......... .......... ..........
PFI0105cpw  .......... .......... .......... .......... ..........
PFI0115cpw  .......... .......... .......... .......... ..........
M13P1109pw  .......... .......... .......... .......... ..........

            101                                                150
MAL7P1.144  .......... .......... .......... .......... ..........
  PFA0130C  .......... .......... .......... .......... ..........
  PFE0045C  .......... .......... .......... .......... ..........
  PFL0040C  .......... .......... .......... .......... ..........
MAL7P1.175  .......... .......... .......... .......... ..........
  PFI0095C  .......... .......... .......... .......... ..........
  PFI0100C  .......... .......... .......... .......... ..........
  PFI0110C  .......... .......... .......... .......... ..........
  PFI0120C  .......... .......... .......... .......... ..........
  PFI0125C  .......... .......... .......... .......... ..........
  PFC0060C  .......... .......... .......... .......... ..........
 PF10_0160  .......... .......... .......... .......... ..........
 PF11_0510  .......... .......... .......... .......... ..........
PF14_0733p  .......... .......... .......... .......... ..........
 PF10_0380  SDEQEYFTTS DDSEEEKKHN EKINKKRKKC KKYKKRRGKL REKKKGKSNL
  PFD1175W  .......... .......... .......... .......... ..........
  PFD1165W  .......... .......... .......... .......... ..........
PFI0105cpw  .......... .......... .......... .......... ..........
PFI0115cpw  .......... .......... .......... .......... ..........
M13P1109pw  .......... .......... .......... .......... ..........

            151                                                200
MAL7P1.144  .......... .......... ...MKFRKSK NEKKNEQQDD LLKNKEDDLL
  PFA0130C  .......... .......... .......... .......... ..........
  PFE0045C  .......... .......... .......... .......... ..........
  PFL0040C  .......... .......... .......... .......... ..........
MAL7P1.175  .......... .......... .......... .......... ..........
  PFI0095C  .......... .......... .......... .......... ..........
  PFI0100C  .......... .......... .......... .......... ..........
  PFI0110C  .......... .......... .......... .......... ..........
  PFI0120C  .......... .......... .......... .......... ..........
  PFI0125C  .......... .......... .......... .......... ..........
  PFC0060C  .......... .......... .......... .......... ..........
 PF10_0160  .......... .......... .......... .......... ..........
 PF11_0510  .......... .......... .......... .......... ..........
PF14_0733p  .......... .......... .......... .......... ..........
 PF10_0380  YHNGKNKKNV SNCKKHNINL KNNLNNNNDL LNNNYNISND CYICEQMTSQ
  PFD1175W  .......... .......... .......... .......... ..........
  PFD1165W  .......... .......... .......... .......... ..........
PFI0105cpw  .......... .......... .......... .......... ..........
PFI0115cpw  .......... .......... .......... .......... ..........
M13P1109pw  .......... .......... .......... .......... ..........

            201                                                250
MAL7P1.144  KNKEGDLLKN KEGDLLKNKG DLLKNEEGDL LKNEEGDLLK NKGDLIKNKE
  PFA0130C  .......... .......... .......... .......... ..........
  PFE0045C  .......... .......... .......... .......... ..........
  PFL0040C  .......... .......... .......... .......... ..........
MAL7P1.175  .......... .......... .......... .......... ..........
  PFI0095C  .......... .......... .......... .......... ..........
  PFI0100C  .......... .......... .......... .......... ..........
  PFI0110C  .......... .......... .......... .......... ..........
  PFI0120C  .......... .......... .......... .......... ..........
  PFI0125C  .......... .......... .......... .......... ..........
  PFC0060C  .......... .......... .......... .......... ..........
 PF10_0160  .......... .......... .......... .......... ..........
 PF11_0510  .......... .......... .......... .......... ..........
PF14_0733p  .......... .......... .......... .......... ...MIPHRKW
 PF10_0380  NKTKVPYGYY EEIDYIDDDD DDDDDSFRNK ISNEKIELVN GNSKDKGIYY
  PFD1175W  .......... .......... .......... .......... ......MNYF
  PFD1165W  .......... .......... .......... .......... ..........
PFI0105cpw  .......... .......... .......... .......... .......MKF
PFI0115cpw  .......... .......... .......... .......... ..........
M13P1109pw  .......... .......... .......... .......... ..........

            251                                                300
MAL7P1.144  GDLLKSKEGD LIKNKEGDLI KNKEGDLLKS KEGDLIKNKE GDLLKSKEGD
  PFA0130C  .......... .......... ..MFINSLGK GVISYIFEMY ILEDKETNNL
  PFE0045C  ......MLGF NFFCSFLNEY TLKENIIRRN DRVCASYMDK KRKLKHCSLS
  PFL0040C  .......... .......... .......... ......MRRI IGQENNIEFI
MAL7P1.175  .......... .......... .......... .......... ..MPILVVMD
  PFI0095C  .......... .........M LILMRMLIFA SLIIVRHITA IENNIYKYIC
  PFI0100C  .......... .......... .......... .......... ..........
  PFI0110C  .......... .......... ......MEIK CPLKYIKNKY NNKYIGLFLN
  PFI0120C  .......... .......... .MEFLYFIFQ VLSLIRINQN TVFYRSLKKC
  PFI0125C  .......... .......... .......... .......... .....MLILY
  PFC0060C  .......... .......... ...MFNFILY DLNLTPKKNL IYKSKYIKEY
 PF10_0160  ..MTLINRSY VLFGEKLKIN YINIKKKKKK FLSDYSCRKK GNCKYGMSTV
 PF11_0510  .......... .......... .......... ......MKNE WNEFINLTLT
PF14_0733p  YSILCVEYFI YSNSNLKKNN CIYSLNSEKN AKKDKNEKAK WRPKELYCNL
 PF10_0380  KNNLGNEKKN DYRTEDQTHL GIELIEEEFK GRNGNLDEEN IDYNKERIRE
  PFD1175W  SKYKVIESNR LLYTSNVKYD NYFININKKN QVKNKNESYS FIKLLFRKCI
  PFD1165W  ...MKKKTRE EIIIFLKWVS CKKYIFSVFV FLCCFLMSFN IFEPRIEIIE
PFI0105cpw  IGVLFLFLLN VIIYETNIIL NDKIFERYNR SLSVFIRDNN KDEEGTKELL
PFI0115cpw  .......... .......... ........ME LICVFFMVQK NNIYIYILIL
M13P1109pw  .......... .......... .......... ......MKKK ENTQKLLNFV

            301                                                350
MAL7P1.144  LIKNKEGDLI KNKEDVLLNK GYNILQNKND NLLQNEYYNL LQNEQDDNQL
  PFA0130C  ELIVNESRYL AESRKDLEKK GDKPNNINVD NFGVRGSKNK CAINSEERRG
  PFE0045C  RPFNIQSFVS VLIFSLLVIF VSGDKIFIDS LDIKSSHCRK LNESVNVIVN
  PFL0040C  KFKTFQSLVS YDRP...SKC LSENS..... .......... .KHHVNSDNN
MAL7P1.175  KWTNKPLNII YEHSRNLSEY EKLLN..... .......... ..TSNIPFIR
  PFI0095C  VYMNYMYKCI NVFINVENKA IGNLNLVNVN .......... ..VRSLCAKN
  PFI0100C  .......... ...MSFYNCS DYNFNKDQLC .......... .NKNVYSEIK
  PFI0110C  LKGFVMYLLV ISLYFFFLFL TEIQNKCIAK GCVNIICPRK LAESNIANER
  PFI0120C  RYLSEIIIEN VTSTKLYSDD CYDKNGVIND .......... .NNYVLKNTY
  PFI0125C  FYLIVSENNI FSELYTYNIT LRHLN..... .......... ..EYSLEDEK
  PFC0060C  TYNYFNYVIS NKEPKYFLCT FNHTSVSSYQ IKEKAYCR.F LSEHDYVKDC
 PF10_0160  HTLYFIWFVL GTLYFFLSIF DKDGMKSVSD LVIIQRYNRC LAEFGSVRNI
 PF11_0510  DRKIFEYIRL IDIYFRILYE YNGINKLCGG .......... ..KSCNKIFD
PF14_0733p  FLLIFVILTI GCTYVKIENL SSLSKGSILQ DKIISRYSRG LCEIESVNNG
 PF10_0380  NIYHGLEKIE EEIKERMEEL IDDGREIENE ENREYNNNDI KKRRFDGDQE
  PFD1175W  IFFIIYFLFI IPLNEVIYNK YDYSSKSIQH YCIRNLSECF RGKSALNDDS
  PFD1165W  LNWHVRYYRH LTEVWDNNNN NDEGEQNLKD KYDTYDEKEK VKKKYVEDEF
PFI0105cpw  LRKIEKEEEV YDLKDVRNDY MNDSIKDNNN HSTNDYLKGT TTDSTKFHIY
PFI0115cpw  YYMDVRIIRV IQINNDYNSF THFNN..... .......... .SRYLSEYSS
M13P1109pw  YYKIYLTFIV GLLYIFLLNI LINHGGS... .......... .KNDVRFTNI

            351                                                400
MAL7P1.144  KGNTLITTKK EDKGCMKKTH ENKAECEKNE DKNCMKKTHE NKAECEKNED
  PFA0130C  NNCEGISKLF VGCTKGLKKF WNKISCDPLC IEKNDSNSDN NYNNDNNIQN
  PFE0045C  ENFNSEDNKL KGISKIDENR LNHEVLYNNR KISIKKHENK DESLENSNKN
  PFL0040C  KGNKLFGQKQ FGNINKCDVK DDELKISKDN TSKKKKICFK KEKRSNEEEY
MAL7P1.175  SIFTNKGIKK KSNNWLLNKK TNMCLFGRLN KNNCEDNFFE DRTNDTDWGG
  PFI0095C  EKFVAKKKKK KSIFTKIRVK GSKTLEGFLC DTLNGIIFKS TKEKSDNESI
  PFI0100C  IIAPFHKNVE ESKKINYNLK TWLSRCLIIA QT...IILVY TYLFHLNVLS
  PFI0110C  SSYSFFNRLF KKKKTKRQKR KIEDEKIEKE ETEEEKSKIK KESKDITNEN
  PFI0120C  DEYESYKRIK KIKQCKNILK ENKLSESILP ESTLPESTLP ESTLAESTLA
  PFI0125C  YGENFFSRIV N..KIHKGKK SKDAITKYIK EIIYKNKLCK KINFCKDFSS
  PFC0060C  SDENMLSRIF KKILLRKKEH HEKFEDEQED GRFLFSNSSI KDKWSKNKRI
 PF10_0160  FNWSVFTHVF EKMKNIDLLF EDDEEDTYKN EKTILSKINV KEKWNKYRPR
 PF11_0510  QRILGEEECI YKGDDKKKKK TKLIDMINLC KIWN..KIKK VIYKDENILK
PF14_0733p  SNRSVFTRIF NRIRGEEKKR NCEEPDKNIM DYLLKNDLNL KDKKQKSTNR
 PF10_0380  NITSSFERTQ KSVKYDSDES EELSEAESNG GIPEQNGYDN EDVVSGSDEN
  PFD1175W  ESCRCSNLLK EKKKTEENSE EIRKYLSDKT KKRNSLYKYK LKGSKGKSVK
  PFD1165W  NTKEKVKKKH RDDKYNKKEK SKKKHRDDKY NKKEKSKKKY VEDKFNKKNK
PFI0105cpw  DNIKCTLQYD KNDSTKNVIY DSTNTTVIED SNGKKNNDEG DYSLCNKKKK
PFI0115cpw  DIETLNNSTF HNTCIKDNIK SDKYLVNIND EKNKLNKEIN NIKNYENNLY
M13P1109pw  RCVRIFSENI KNINEISKKI YLYNIKNEKD DIICRDSLDN INEINNKINY

            401                                                450
MAL7P1.144  KNCMKKTHGN KAEDEKNEDI LLMSPTKGNN LWTRLKKGFS RGMCMNFLLN
  PFA0130C  NTCSVNNDLL KNEFEIKDVN .......... .......... ..........
  PFE0045C  FELNGVDLYH GNVELKNIKN .......... .......... ..........
  PFL0040C  NNLEKESVEG TCNLLNILNV EKT....... .......... ..........
MAL7P1.175  DKHRFCKLNI MNKEN..... .......... .......... ..........
  PFI0095C  DKDSDESISY MEEIDVNNE. .......... .......... ..........
  PFI0100C  CNINSDSISC KGIIRNLSEP .......... .......... ..........
  PFI0110C  SKYEKNQNNL RCQDNNNIVS RIYDNGMNK. .......... .KELLFTEYN
  PFI0120C  ESTLAESTLA ESEFSKYKLS NDTINENLE. .......... .S........
  PFI0125C  DEKDDEITNV RKEEKNIKEI KN........ .......... ..........
  PFC0060C  SSIGDDIKSE FWSKENLMYN IKLLK..... .......... ..........
 PF10_0160  TNKIKRALTK IELKDNLNR. .......... .......... ..........
 PF11_0510  SGSN...LNI KENKK..... .......... .......... ..........
PF14_0733p  STIDIPTLDI EENGSPLIDI TDIPFIE... .......... ..........
 PF10_0380  SDIEKNTEIE EANGYGSEDN SCATEEGS.. .......... ..........
  PFD1175W  NIVGNKEGSI HENTDLYSDS DVEYDYGNL. .......... .FYDCYYTEG
  PFD1165W  HKENDVSLKK DQCKKSLSIR EDCNNKNS.. .......... ..........
PFI0105cpw  KRRKKKIEMK DNNNNNNSIN NNNLYDEKT. .......... ..........
PFI0115cpw  CNHNCEKFNH DTYVNKLFIK DE........ .......... ..........
M13P1109pw  TSVKGEDIII LKEGKYKNGC SDINF..... .......... ..........

            451                                                500
MAL7P1.144  DNNEKKLSTL YVTNMLKNQL NSYYGSKNSN DKKLEKSDNE GGEEKYDNSN
  PFA0130C  .......... .....VKEVD DDIISRDMNK NCVNEINNMN ........KE
  PFE0045C  .......... .....LDDND KMDLKHEYNN ENVGDTNNLE ........EE
  PFL0040C  .......... ....KVFDNY ESTYKHGENN DIICMSNLKE ........DE
MAL7P1.175  .......... ......EYIN GIIDNNWDSI KYMNYAHNNE ........SC
  PFI0095C  .......... ......EDNN VNLCRYNNMI DNNSINVLEN ........VN
  PFI0100C  .......... ......CKVN EKSHETFIDR VFYGTKKKKD ........GS
  PFI0110C  KKDDSYIYMK VIDITPNKNN ENLNANVDAI VPCVSELEKR ........LN
  PFI0120C  ..HLYLNSSP STSHSMYYHD SKCNENINES NNATNELMEK ........SV
  PFI0125C  .......... .....CSFLP NYISDNFEKG ISYKNKLEEE ........YM
  PFC0060C  .......N.. ..EKIEVNDY DTSDDDCDDN KISKYPKILK ........ER
 PF10_0160  .....FIKCL NKDRLEIVND YNSDRSYDDI IHEDEN..NI ........NN
 PF11_0510  .......... .......FIY KLNGENTGIN DNQQYIDELK ........DN
PF14_0733p  .......... ....SSKKSN EEEHEETLDE KILKCRSRLA ........KA
 PF10_0380  ....DSNLEE NTEEGIEDGI IGLIQNIFQG SDKEDEEEKE ........KN
  PFD1175W  LIDQGEENEE EKFYEAREDF EGEEKNKCKI KESEKSFKKE NDCKVENVEN
  PFD1165W  .......KSY NEKEICDNEN CVNLEDIKIY DNTTWKYKIK KLITCSYNSD
PFI0105cpw  ..ENVQIEKV VNRPPYVDIA KSLNEDDNVS NNSYDNFDMK TNIISDLEQE
PFI0115cpw  .......... .....IYYNE PYFKENIIEN VNYVLEDLEE ........FS
M13P1109pw  .......... ....LDRKDV NKNDDQSFRN YHKTNNNKDE ........NV

            501                                                550
MAL7P1.144  KEQNMIYNWK IGKECFMKKL DSVHN.FEMN GVNYYDFNLI SIPTIGYSKS
  PFA0130C  KDSKIIYTWD LGRESLGKLL DSSKN.FSIN GVKYDDWETT PIPTCGASRV
  PFE0045C  IKDKTIYTWA LGKDALSDKL YSSSN.YSLN GIQYNYWRLS AIPTINYSVR
  PFL0040C  SKENYIYNWN LGKESLVKFL GFSDY.FKIN GVKYSDFELT SIPIIGENKS
MAL7P1.175  SDSNNLYNWE LGKQCLLKML DFSYN.FCVY GMNYDVWELK RITTNNCEIG
  PFI0095C  NPPKVIYNWK LGKDSLLKML CMSKD.YSIN GVNYENWKLS PIDFGDMDDI
  PFI0100C  NKNKKLFNWE LCKYHISNRL GKAKE.YSIG GVNYEKWDLY SIKNENYNES
  PFI0110C  SENKIIYNWE LGNKTVNEFL GHADN.FEMN GVNYYDWKLT TIPTKGYNTE
  PFI0120C  SIKYPIYNWE LGKACLSKYL GHSNN.YFLN GVKFDEWKLV SFRDRYYNER
  PFI0125C  SVEN.VFNWE LGKESLKKRL GCTNN.FQIN GVYYENWILK NINFRNSSNS
  PFC0060C  DNSKPIFNWH LGKISVLKML DNAEN.FSIG GVKYKDWDLI PILPPNNNKN
 PF10_0160  LNSKYIYNWN LGKKSLCNML ENSDN.YYIN GVKYSDWKLT SIPTHGYNKE
 PF11_0510  IHSKNIYNWI EGYKSLVKMF GLSNN.FSIN GVKYSDWKLI PISFIEYNKK
PF14_0733p  ATSKTVYNWT LGKKALSKML HYDDDNFSIN GVKYPDWKLK PIPTIGYSKK
 PF10_0380  NKKKNVYNWE SGKKALGKLL SNSDK.LSVN NIKYSEWNLE RIPTLGFCKE
  PFD1175W  INYERVYSWE LGKEALTKLL GCSNK.LSVN NVKYSDWKFK SIPTVGFSKD
  PFD1165W  KDAKVLYNWK LGKSILGKMI NSTED.FSIN GISYKDWTLN TIPDIGYSQN
PFI0105cpw  IKNKCIFNWD IGKETLLKMF DMSEN.FEIN DVNYESWILH KVPTKNYSER
PFI0115cpw  PNNNPIYNWK LGIRCLNKYL DLSKR.FEIK GVNYDEWNLT YLPLNSFCNK
M13P1109pw  NMKSYVYNWE LGQKSLIKML DYADN.FYFN GVKYSDWKLT SMRRFNLNNN

            551                                                600
MAL7P1.144  SKRLQLMYKT DVIYG....E .......... .........N ENDKNNLKKK
  PFA0130C  MEKCQK.MYK VVIKPKEKDD KVDNKIKMGN CNDCDKIKGK DNNEEEGDEI
  PFE0045C  TSRVQK.MFK TIID...... .......... .......... PKKENAKDQV
  PFL0040C  KGRVQE.MFK TVIP...... .......... .......... SNDGDPAKEV
MAL7P1.175  SSRVHK.MYE TFIS...... .......... .......... SKNGNG...I
  PFI0095C  SKKKKKNMYK SIIC...... .......... .......... SPKGNSINNT
  PFI0100C  GGRNHE.MFS TVIS...... .......... .......... SKSGFRKKKV
  PFI0110C  RGRGHE.MFK AVIP...... .......... .......... SNGGDKKDDI
  PFI0120C  KGRVHK.ILK TKIT...... .......... .......... GNDGNNKREL
  PFI0125C  HYSPKN.VYK GIIP...... .......... .......... MNNNYNVDEV
  PFC0060C  DKKVHK.MFK ASIS...... .......... .......... ARYGLKNKTM
 PF10_0160  GGRVQE.MFK TFVS...... .......... .......... SKEGDGSDRV
 PF11_0510  KFRVQE.MFK TVIT...... .......... .......... SKNDDNKNNI
PF14_0733p  SGRVQE.MYT TVIK...... .......... .......... GNPDENTEDV
 PF10_0380  DDRVQEMFKA SIMG...... .......... .......... .NNDDSTKEV
  PFD1175W  GDRLQEMYKA SVCS...... .......... .......... .YTEECQGEV
  PFD1165W  NRRSQE.VFK TEVK...... .......... .......... SKDENTES.V
PFI0105cpw  SGRVQE.MFK VVIN...... .......... .......... .SKDGSGNDI
PFI0115cpw  KERIHK.IFE TRIS...... .......... .......... YNNVNKKSEL
M13P1109pw  VLKDHK.TYK SIIN...... .......... .......... SKKGNDMKKV

            601                                                650
MAL7P1.144  KLFLKKVPAN LWIEQYKLMK EYDGEYVYSG ENYVMEFLVL SFLDTYHPN.
  PFA0130C  KLFMKKVPID VWVKQYDLMK EYDGEYLSVG ENFVMESVVL AFLNEYHPG.
  PFE0045C  KAFIKKIPVD IWVKQFHSMN EYDGEFLVGG ENFVMEAVTS AFLTKYHPG.
  PFL0040C  KLFIKRIPVE WWIKQFNLME KYDGEYLVKA ENYVMEGVAL SFLSEHHPG.
MAL7P1.175  RLFIKKIPIS AWVKQYKLMN EYEGEYIINA ENYVMEAVAL SFLNEYYPG.
  PFI0095C  KVFIKKINIK DWLKLFNCME KYDGEYMYTK DNFVMEAVAL SFLEEYHKG.
  PFI0100C  KLFIKKVPLN SWIELYNKMD IYHGEFLDGA ENFVMEAMVS LFLNKYHPG.
  PFI0110C  TLFIKKIPIN LWIKQYDLMN MLYGEYLMGG ENFVMEVMVY AFLTKYYPG.
  PFI0120C  KLFIKRIPID MWLKQFEMMD TYNGEYIICA ENFVMEAIVL SFLSAYHPG.
  PFI0125C  YVFIKKIPIN KWLNQYEKME LYNGEYILKG ENYVMEAVVS AFLSEYHPG.
  PFC0060C  KFFIKKIPMD TWVKQYNLMT EYDGEYLLAG ENAVMEAMAL AFLNEYHPN.
 PF10_0160  GLFIKKIPVD IWVKQFELMN AYNGEYVLCG ENYVMEATTL AFLNEYYPG.
 PF11_0510  SLFIKKIPVD IWLKQFEMME LYNGEYLVNA ENYVMEASIL AFLNEYYQGF
PF14_0733p  KLFIKKVPIE IWVKQFDKMA RYRGEYLVNA ENFVMEAVAS AFLTEYHPG.
 PF10_0380  KFFIKKIPID IWLKQYKLMN EYDGEYLLDG ENFVMEAVAS AYLSEHYPG.
  PFD1175W  YLFVKKIPIE VWIRQYNLMN DNDGEYLLDG ENFIMEAVAC AYLSEHYPG.
  PFD1165W  KLFIKKVPAS IWVRQYIILN EHKGEYSLGE ENFVMEAISL AFLNKYYPG.
PFI0105cpw  RLFVKKIPIK VWVKQYNLMK KYNGEYVFGS ENFIMEAMAL SFLTEYYPG.
PFI0115cpw  KLFIKKIPID IWLKQFEMMQ MYNGEFIENG ENFVMEAIVL SFLNEYYPN.
M13P1109pw  KLFIKKIPID IWVEQFNLMK KYEGEYLIDK ENYVMEAVSL AFLNEYYPG.

            651                                                700
MAL7P1.144  ICPKLYKILY EPPNKEYIKD ENKKFQNIDD FVKYMEDIIE HN........
  PFA0130C  IAPKFYKFLY EPDMNNDLNN KCDEKN.... K......... ..........
  PFE0045C  ITAKLYALLY EPYRKYIQED SP........ .......... ..........
  PFL0040C  IAPKLLKILY DGKNVNHDIM E......... .......... ..........
MAL7P1.175  IAPKLYRVLF QPDVHYIGGE FP........ .......... ..........
  PFI0095C  ITPKLHKILF EPDDNEFYEN VS........ .......... ..........
  PFI0100C  ITPKFYNLLY ESENDYSELK G......... .......... ..........
  PFI0110C  ISPKLYKVLF VPEDRCNFLN IS........ .......... ..........
  PFI0120C  IGPKFYKLLF NPDNYYIDEN N......... .......... ..........
  PFI0125C  ISPHFYTLLY EPLDYNENGN ENGNENGNGD ENGNENGNEN GNENGNENGN
  PFC0060C  IAPKFYKLLY EEDNKNSSDC ILDN...... .......... ..........
 PF10_0160  ITPKLYKILY EPEKKEYDIE QN........ .......... ..........
 PF11_0510  IAPKLYKILY EENYEENNKE NMFPPYMFN. E......... ..........
PF14_0733p  ITPKLYKILY DPI...ENKK S......... .......... ..........
 PF10_0380  LIPKLYKVVY EPVNNNTNNN NDEKNNKKHS NDKK...... ..........
  PFD1175W  LTPKLYKVLY EPECANCNEE DKNMSENNHK KDSKHKGDSN HKSDSNHKSD
  PFD1165W  IAPKFYGILY ESPDKPNDNV CFSFG..... .......... ..........
PFI0105cpw  IAPKLYKVLI EPDNIYYYKG IT........ .......... ..........
PFI0115cpw  ICPKFYRLLY EPHYYFNLKS IS........ .......... ..........
M13P1109pw  ITPKFYKILY ESDKNNMNEK NC........ .......... ..........

            701                                                750
MAL7P1.144  .......... .......... .......... .......... ..........
  PFA0130C  .......... .......... .......... .......... ..........
  PFE0045C  .......... .......... .......... .......... ..........
  PFL0040C  .......... .......... .......... .......... ..........
MAL7P1.175  .......... .......... .......... .......... ..........
  PFI0095C  .......... .......... .......... .......... ..........
  PFI0100C  .......... .......... .......... .......... ..........
  PFI0110C  .......... .......... .......... .......... ..........
  PFI0120C  .......... .......... .......... .......... ..........
  PFI0125C  ENGNENGNGN GVE....... .......... .......... ..........
  PFC0060C  .......... .......... .......... .......... ..........
 PF10_0160  .......... .......... .......... .......... ..........
 PF11_0510  .......... .......... .......... .......... ..........
PF14_0733p  .......... .......... .......... .......... ..........
 PF10_0380  .S..KEDNDD MGY....... .......... .......... ..........
  PFD1175W  SNHKSDSNHK SGSNHKSDCN HKSGSNHKSD SNHQSDCNHM SDHNHKSDNN
  PFD1165W  .......... .......... .......... .......... ..........
PFI0105cpw  .......... .......... .......... .......... ..........
PFI0115cpw  .......... .......... .......... .......... ..........
M13P1109pw  .......... .......... .......... .......... ..........

            751                                                800
MAL7P1.144  .......... .......... .......... .......... ..........
  PFA0130C  .......... .......... .......... .......... ..........
  PFE0045C  .......... .......... .......... .......... ..........
  PFL0040C  .......... .......... .......... .......... ..........
MAL7P1.175  .......... .......... .......... .......... ..........
  PFI0095C  .......... .......... .......... .......... ..........
  PFI0100C  .......... .......... .......... .......... ..........
  PFI0110C  .......... .......... .......... .......... ..........
  PFI0120C  .......... .......... .......... .......... ..........
  PFI0125C  .......... .......... .......... .......... ..........
  PFC0060C  .......... .......... .......... .......... ..........
 PF10_0160  .......... .......... .......... .......... ..........
 PF11_0510  .......... .......... .......... .......... ..........
PF14_0733p  .......... .......... .......... .......... ..........
 PF10_0380  .......... .......... .......... .......... ..........
  PFD1175W  HKSDSSHKSD SSHKSDSSHK SGSNHKSDNN HKSDSSHKSG SNHKSDHNHK
  PFD1165W  .......... .......... .......... .......... ..........
PFI0105cpw  .......... .......... .......... .......... ..........
PFI0115cpw  .......... .......... .......... .......... ..........
M13P1109pw  .......... .......... .......... .......... ..........

            801                                                850
MAL7P1.144  .......... .......... .......... .......... ..........
  PFA0130C  .......... .......... .......... .......... ..........
  PFE0045C  .......... .......... .......... .......... ..........
  PFL0040C  .......... .......... .......... .......... ..........
MAL7P1.175  .......... .......... .......... .......... ..........
  PFI0095C  .......... .......... .......... .......... ..........
  PFI0100C  .......... .......... .......... .......... ..........
  PFI0110C  .......... .......... .......... .......... ..........
  PFI0120C  .......... .......... .......... .......... ..........
  PFI0125C  .......... .......... .......... .......... ..........
  PFC0060C  .......... .......... .......... .......... ..........
 PF10_0160  .......... .......... .......... .......... ..........
 PF11_0510  .......... .......... .......... .......... ..........
PF14_0733p  .......... .......... .......... .......... ..........
 PF10_0380  .......... .......... .......... .......... ..........
  PFD1175W  SDSNHKSDSN HKNESNHKNE SNHKNESNHK NESNHKNESN HKNDSNHKSD
  PFD1165W  .......... .......... .......... .......... ..........
PFI0105cpw  .......... .......... .......... .......... ..........
PFI0115cpw  .......... .......... .......... .......... ..........
M13P1109pw  .......... .......... .......... .......... ..........

            851                                                900
MAL7P1.144  .......... .......... .......... .......... ..........
  PFA0130C  .......... .......... .......... .......... ..........
  PFE0045C  .......... .......... .......... .......... ..........
  PFL0040C  .......... .......... .......... .......... ..........
MAL7P1.175  .......... .......... .......... .......... ..........
  PFI0095C  .......... .......... .......... .......... ..........
  PFI0100C  .......... .......... .......... .......... ..........
  PFI0110C  .......... .......... .......... .......... ..........
  PFI0120C  .......... .......... .......... .......... ..........
  PFI0125C  .......... .......... .......... .......... ..........
  PFC0060C  .......... .......... .......... .......... ..........
 PF10_0160  .......... .......... .......... .......... ..........
 PF11_0510  .......... .......... .......... .......... ..........
PF14_0733p  .......... .......... .......... .......... ..........
 PF10_0380  .......... .......... .......... .......... ..........
  PFD1175W  SNHMSDHNHK SDNNHKSDHN HMSDHNHKSD NNHKSDNNHM SDHNHKSDNN
  PFD1165W  .......... .......... .......... .......... ..........
PFI0105cpw  .......... .......... .......... .......... ..........
PFI0115cpw  .......... .......... .......... .......... ..........
M13P1109pw  .......... .......... .......... .......... ..........

            901                                                950
MAL7P1.144  .......... .......... .......... .......... ..........
  PFA0130C  .......... .......... .......... .......... ..........
  PFE0045C  .......... .......... .......... .......... ..........
  PFL0040C  .......... .......... .......... .......... ..........
MAL7P1.175  .......... .......... .......... .......... ..........
  PFI0095C  .......... .......... .......... .......... ..........
  PFI0100C  .......... .......... .......... .......... ..........
  PFI0110C  .......... .......... .......... .......... ..........
  PFI0120C  .......... .......... .......... .......... ..........
  PFI0125C  .......... .......... .......... .......... ..........
  PFC0060C  .......... .......... .......... .......... ..........
 PF10_0160  .......... .......... .......... .......... ..........
 PF11_0510  .......... .......... .......... .......... ..........
PF14_0733p  .......... .......... .......... .......... ..........
 PF10_0380  .......... .......... .......... .......... ..........
  PFD1175W  HKSDNNHKSD NNHKSDHNHM SDHNHKSDNN HKSDHNHKSD SNHMSDHNHM
  PFD1165W  .......... .......... .......... .......... ..........
PFI0105cpw  .......... .......... .......... .......... ..........
PFI0115cpw  .......... .......... .......... .......... ..........
M13P1109pw  .......... .......... .......... .......... ..........

            951                                               1000
MAL7P1.144  .......... .......... .......... .......... ..........
  PFA0130C  .......... .......... .......... .......... ..........
  PFE0045C  .......... .......... .......... .......... ..........
  PFL0040C  .......... .......... .......... .......... ..........
MAL7P1.175  .......... .......... .......... .......... ..........
  PFI0095C  .......... .......... .......... .......... ..........
  PFI0100C  .......... .......... .......... .......... ..........
  PFI0110C  .......... .......... .......... .......... ..........
  PFI0120C  .......... .......... .......... .......... ..........
  PFI0125C  .......... .......... .......... .......... ..........
  PFC0060C  .......... .......... .......... .......... ..........
 PF10_0160  .......... .......... .......... .......... ..........
 PF11_0510  .......... .......... .......... .......... ..........
PF14_0733p  .......... .......... .......... .......... ..........
 PF10_0380  .......... .......... .......... .......... ..........
  PFD1175W  SDHNHKSDHN HKSDHNHKSD NNHKSDSNHK SDSNHKSDHN HKSDSNHMSD
  PFD1165W  .......... .......... .......... .......... ..........
PFI0105cpw  .......... .......... .......... .......... ..........
PFI0115cpw  .......... .......... .......... .......... ..........
M13P1109pw  .......... .......... .......... .......... ..........

            1001                                              1050
MAL7P1.144  .......... .......... .......... .......... ..........
  PFA0130C  .......... .......... .......... .......... ..........
  PFE0045C  .......... .......... .......... .......... ..........
  PFL0040C  .......... .......... .......... .......... ..........
MAL7P1.175  .......... .......... .......... .......... ..........
  PFI0095C  .......... .......... .......... .......... ..........
  PFI0100C  .......... .......... .......... .......... ..........
  PFI0110C  .......... .......... .......... .......... ..........
  PFI0120C  .......... .......... .......... .......... ..........
  PFI0125C  .......... .......... .......... .......... ..........
  PFC0060C  .......... .......... .......... .......... ..........
 PF10_0160  .......... .......... .......... .......... ..........
 PF11_0510  .......... .......... .......... .......... ..........
PF14_0733p  .......... .......... .......... .......... ..........
 PF10_0380  .......... .......... .......... .......... ..........
  PFD1175W  HNHMSDHNHK SDHNHKSDNN HKSDSNHKSD SNHKSDHNHK SDSNHMSDHN
  PFD1165W  .......... .......... .......... .......... ..........
PFI0105cpw  .......... .......... .......... .......... ..........
PFI0115cpw  .......... .......... .......... .......... ..........
M13P1109pw  .......... .......... .......... .......... ..........

            1051                                              1100
MAL7P1.144  .......... .......... .......... .......... ..........
  PFA0130C  .......... .......... .......... .......... ..........
  PFE0045C  .......... .......... .......... .......... ..........
  PFL0040C  .......... .......... .......... .......... ..........
MAL7P1.175  .......... .......... .......... .......... ..........
  PFI0095C  .......... .......... .......... .......... ..........
  PFI0100C  .......... .......... .......... .......... ..........
  PFI0110C  .......... .......... .......... .......... ..........
  PFI0120C  .......... .......... .......... .......... ..........
  PFI0125C  .......... .......... .......... .......... ..........
  PFC0060C  .......... .......... .......... .......... ..........
 PF10_0160  .......... .......... .......... .......... ..........
 PF11_0510  .......... .......... .......... .......... ..........
PF14_0733p  .......... .......... .......... .......... ..........
 PF10_0380  .......... .......... .......... .......... ..........
  PFD1175W  HMSDHNHMSD HNHKSDHNHK SDNNHKSDSN HKSDSNHKSD SNHKSDHNHK
  PFD1165W  .......... .......... .......... .......... ..........
PFI0105cpw  .......... .......... .......... .......... ..........
PFI0115cpw  .......... .......... .......... .......... ..........
M13P1109pw  .......... .......... .......... .......... ..........

            1101                                              1150
MAL7P1.144  .......... .......... .......... .......... ..........
  PFA0130C  .......... .......... .......... .......... ..........
  PFE0045C  .......... .......... .......... .......... ..........
  PFL0040C  .......... .......... .......... .......... ..........
MAL7P1.175  .......... .......... .......... .......... ..........
  PFI0095C  .......... .......... .......... .......... ..........
  PFI0100C  .......... .......... .......... .......... ..........
  PFI0110C  .......... .......... .......... .......... ..........
  PFI0120C  .......... .......... .......... .......... ..........
  PFI0125C  .......... .......... .......... .......... ..........
  PFC0060C  .......... .......... .......... .......... ..........
 PF10_0160  .......... .......... .......... .......... ..........
 PF11_0510  .......... .......... .......... .......... ..........
PF14_0733p  .......... .......... .......... .......... ..........
 PF10_0380  .......... .......... .......... .......... ..........
  PFD1175W  SDHKHMSDNN HKSDNNHKSD HNHKSDNNHK SDHNHKSDSN HKSDSNHKSD
  PFD1165W  .......... .......... .......... .......... ..........
PFI0105cpw  .......... .......... .......... .......... ..........
PFI0115cpw  .......... .......... .......... .......... ..........
M13P1109pw  .......... .......... .......... .......... ..........

            1151                                              1200
MAL7P1.144  .......... .......... .......... .......... ..........
  PFA0130C  .......... .......... .......... .......... ..........
  PFE0045C  .......... .......... .......... .......... ..........
  PFL0040C  .......... .......... .......... .......... ..........
MAL7P1.175  .......... .......... .......... .......... ..........
  PFI0095C  .......... .......... .......... .......... ..........
  PFI0100C  .......... .......... .......... .......... ..........
  PFI0110C  .......... .......... .......... .......... ..........
  PFI0120C  .......... .......... .......... .......... ..........
  PFI0125C  .......... .......... .......... .......... ..........
  PFC0060C  .......... .......... .......... .......... ..........
 PF10_0160  .......... .......... .......... .......... ..........
 PF11_0510  .......... .......... .......... .......... ..........
PF14_0733p  .......... .......... .......... .......... ..........
 PF10_0380  .......... .......... .......... .......... ..........
  PFD1175W  SNHKSDSNHK SDNNHKSDHN HNSDSNHMSD HNHKSDHNHK SDHNHKSDNN
  PFD1165W  .......... .......... .......... .......... ..........
PFI0105cpw  .......... .......... .......... .......... ..........
PFI0115cpw  .......... .......... .......... .......... ..........
M13P1109pw  .......... .......... .......... .......... ..........

            1201                                              1250
MAL7P1.144  .......... .......... .......... .K....RNNA NNNVDNNNNI
  PFA0130C  .......... .......... .......... .......... .....YVLHI
  PFE0045C  .......... .......... .......... .......... ......PKSS
  PFL0040C  .......... .......... .......... .......... .......EYK
MAL7P1.175  .......... .......... .......... .......... ......QENI
  PFI0095C  .......... .......... .......... .......... ......SDYM
  PFI0100C  .......... .......... .......... .......... .....LNELM
  PFI0110C  .......... .......... .......... .......... ......TSHM
  PFI0120C  .......... .......... .......... .......... .....SSMNN
  PFI0125C  .......... .......... .......NGN ENGVENGNEN GNAIRSYENN
  PFC0060C  .......... .......... .......... .......... ........EI
 PF10_0160  .......... .......... .......... .......... .....TPDCM
 PF11_0510  .......... .......... .......... .......... .....KKELN
PF14_0733p  .......... .......... .......... .......... .....LHKIA
 PF10_0380  .......... .......... .......HTG DENDIFEDCN DSNSDRPIDG
  PFD1175W  HKSDNNHKSD HNHKSDHKKN NNNNKDNKND DNDDSDASDA VHEDIELLES
  PFD1165W  .......... .......... .......... .......... .......RGK
PFI0105cpw  .......... .......... .......... .......... ......KEKM
PFI0115cpw  .......... .......... .......... .......... ......CFEN
M13P1109pw  .......... .......... .......... .......... ......KKYK

            1251                                              1300
MAL7P1.144  HNHKNNINYC ITNSDNKHDN NNNDNNSDNN CGYVVMVSEY YGEDIFDFII
  PFA0130C  DRNLDTFNER LREEVNNNKK .......... .GYVVMVCEF FGEDIFDYTI
  PFE0045C  FENIDSFNEM LEEKIKNNKK .......... .GNVVLIYEL FGESLFTNLV
  PFL0040C  FKDIYEFNNM LIERINNNMD .......... .GYIVMVSEL FGEDLFDFNK
MAL7P1.175  FQDLDTFNSV LTNELESNMN .......... .GYIIIVSEY FGENINEYIK
  PFI0095C  FSSLDNFNKI LSNGLEKNLD .......... .GNIVIVSEL YGDDIKNYKK
  PFI0100C  FCDIDIFKNE LIKIRNRNKK .......... .GYVVMIWEF FGQNLKEFLH
  PFI0110C  SKDIISFNYI LNRMLIKNMK .......... .GYVVMVSEY YGKDTYKYLR
  PFI0120C  INDISLFNKL LSDRLRMNMS .......... .GYILMVSES FGEDLETYLC
  PFI0125C  IPNLNVFNDI LKEQNKHKSI .......... .GNIVMVFEF FGEDLDCFMN
  PFC0060C  FYDLNLFNDF LCEKLNTNIN .......... .GNIVMISEY YGEDIFDFIL
 PF10_0160  FHDLNVFNDI LSARLKCNMN .......... .GYIVIISEL FGEDIYTYLT
 PF11_0510  INNLHEFKNF LKERINKNVN .......... .GYIVIVSEL YGQNVFEYIE
PF14_0733p  FNDLGAFNYI LRNRLKSNIE .......... .GNIVIISEL YGQDIFNYID
 PF10_0380  YDHLKKFNDM LTKQLNNNKK .......... .GYVVFISEL YGQDLFQYIN
  PFD1175W  YSDLNKFNEM LTEQLNKNKD .......... .GYVVLVTEL FGEDLFQYIN
  PFD1165W  CNNLKKFNDM LINQLQLNNK .......... .ANVIMISEL YGEDVFKYVK
PFI0105cpw  FDNMNTLNEI LSKGIKDDIN .......... .GNIVIVSEL FGKDIKKFLF
PFI0115cpw  INDINIFNNL LREHLKMNMI .......... .GYVVMISEF FGEDLENYIY
M13P1109pw  FQDLNELNDI LTKKLENNIN .......... .GNIVLISEF FGENVFDYIK

            1301                                              1350
MAL7P1.144  KR.......R KNIFLKIRRK DKINILHACL KLLARLHDAG LCHLDLTPDN
  PFA0130C  SE.......K ERMGTEEWFE DVKKILFKSL KLLIRLHDVG ITHLDLTPEN
  PFE0045C  KS.......R RKPILKNRYA KKKKIIYDSL NLLIRLHDAG LTHLDFTPEN
  PFL0040C  RFTK...... EKSDVRNSDE FKKELLYKCL RLLVRLHSAG LSHLDLTAEN
MAL7P1.175  RQ.......R KKMFSIGRKK KKKKLLYNCL NLLRKLHNAG LSHLDFTSHN
  PFI0095C  KM.......R KVYPKVFNKK SKKKILFECL KLIDKLHDTG LSHLDFTPEN
  PFI0100C  SE.......K ENLVITK... ERKKILFECL KLINKLHKAG LTHLDISPEN
  PFI0110C  K........K GGIYRDISEN ERKKIIHEWI KLVSRLHDTG LSHLDISPEN
  PFI0120C  TV.......N NKKIFKSRKK NKKKLLFESL KLINKLHQAG ICHLDFTLDN
  PFI0125C  RM.......C IKGYSTLGRK AKKKIMLSCL KLINRLHKIG LCHLDISLEN
  PFC0060C  RE......TE GFNTFLN.KN KKKKILYESL HLLVKLHDAG FSHLDLSPEN
 PF10_0160  KQ......KK KNIFALHSYM KRKKILFECL NVLRKLHDAG LCHLDISPQN
 PF11_0510  KR.......Q KENNNILSDR EKKKILYECL KLLIKLHNVG IAHLDISLEN
PF14_0733p  KKRLDIGMDD DDDDLVLTVE EKKSILYKAL NLYTRLHEAG LAHLDLSAEN
 PF10_0380  NK.......N ENKETVVSVE EKKKIMKECL KLLIKLHNAG LAHLDISPEN
  PFD1175W  KR.......N ENEDTRVRDE DKKIIMFEFL KLLIKLHNAG LVHLDISPEN
  PFD1165W  NK.......R KEGCFGNNLE EKKKILHESL KLITTLHETG LSHLDISPEN
PFI0105cpw  TE.......N ENILAIIDNN NKKKYLIESL KLLVRLHEAG LAHLDFTPEN
PFI0115cpw  NI.......R NKKTYKFKKN DKKKIMLECL KLINKLHQVG ICHLDFSIDN
M13P1109pw  RKKN.....T LFVVSDISNE DKKKILYNSL NLLMRLHNAG LTHLDLSPDN

            1351                                              1400
MAL7P1.144  ILIS.KSMDL RLCDFAKSTP MYSNKLRHLK ESED..SYKF ESYETHVAKS
  PFA0130C  VLIT.KNFDI RFCDFGKSAP VYTTKLRHTK EMNK..MILF ESCQPNIGKN
  PFE0045C  ILIS.ENNEL RLCDLAKSTP IYTRKLRHVQ ETKG..LCLF ESCVPTVGKS
  PFL0040C  VLIT.DDYDI RLCDFAKSTP LYSDKLRHID KKKKKKVYLF ESCVPTIGKR
MAL7P1.175  ILIS.DKHEI RLCDFGKATP MYTYNLRHIN NINC..IHSF ESCAPCVGKI
  PFI0095C  ILIS.DNFEF RICDFGKSTP LYTNKIRHIK KVNT..MCSF ESCSPYVGKV
  PFI0100C  ILIG.ENYEM RLCDFGKTTP LYVLNNIDEH NKGH..LQRF RSYIPYVGKT
  PFI0110C  TLIG.ENHKM RLCDFAKSTP LYTYYLRHRK NPNG..LCLF QSCCPTVGKP
  PFI0120C  ILIS.KNGDM RLCDFAKCTP MYSYYLRHTK KMDS..LCLF QSCITTIGKY
  PFI0125C  ILMQ.DNYEM RICDFAKCTP RYTYNLRHIR NPNG..LCLF ESCIPTIGKI
  PFC0060C  ILIS.DKYQM LFCDFAKSTP LYSFKLRHLK HFEG..LYSF ESCEPSIGKI
 PF10_0160  ILMS.YNFEI RLCDLAKSTP IYTNNLRHLK NMNG..TYLF ESCVPTIGKI
 PF11_0510  ILMT.ENYEF LLCDFCKSTP IYTTTLRHVK EMNH..ICLF ESCVPKIGKI
PF14_0733p  VLID.ENNEV RLCDLGKSTP VYTTSLRHLD DSLD..LAIF ESCVPCVGKE
 PF10_0380  ILIS.NNSEF RLCDLAKSAP MYTYNLRHIK GDEKK.SFLF QSYQPCIGKL
  PFD1175W  ILIE.NNGEL RLCDLAKCAP MYTHNLRHIK GNGN.DLYSF QSCQPCVGKI
  PFD1165W  ILIG.NNCEL KLCDFANSAP IYTYNNRHLK GNKR..LRYY ESYQPCISKV
PFI0105cpw  ILIK.KNGGM RLCDFGKSTP VYSYNLRHIK NENG..LCYF ESCIPSIGKV
PFI0115cpw  ILIS.KNGDM RLCDFSKSTP KYSYYLRHTK KMKN..LCLF ESCIPSVGKT
M13P1109pw  MLISPKNYEM RLCDLSQSTP IYTNKLRHKE KLNS..IKPF ESFEPCIGKI

            1401                                              1450
MAL7P1.144  AYTPPECWEI YWRYYELKIK EPLEYLKLIT NQEERKQFYF DVACADKFML
  PFA0130C  PNTPPECWDL FLKYESLNVE DPLEYLKTIK DPEERKIYYF DVRSADKYML
  PFE0045C  AYMPPECWKI YKRHRILNIK NPLQHLNAIT VQDERKKHYF NVTCADKYML
  PFL0040C  EYTPIECWRI RKKLREKNIT DPFEHVKTIS MQRFRKEYYF NVSHADYFML
MAL7P1.175  RFIPPEC.EL IKKQEELDIT YPLEYLKSIT DQEERKTFYF NVSSVDKYML
  PFI0095C  PFIPPECLKL YKLFRERSIR EPLKYLHSIR DTEERRKYYF DVTSADKYML
  PFI0100C  KYAPPECWNL KKKYKELGIE NPLVYLKTLK DYEYKDTLYF DVLAADIYML
  PFI0110C  KYEPPECVDL WRKLKEMKIN NALMHLRNIE DQEERKKYYF DVECVDKYML
  PFI0120C  MYVPPECWDV EKRYVEVGTK FPFEYLQEIT DEEERKKYYF DVSCADKYML
  PFI0125C  EYIPPECCEI EKIYKELKIT KPFSYLKTII DQDERKKNYF DVTSADNYML
  PFC0060C  EYMPPECWNL LRKYKKMKIK DPMRNLNYIT NQDKRKDFYY DVSNADKYML
 PF10_0160  RSMPPECWEI SRKYIRMKIC EPLEQLSPIT DLDERAPFYF DVTSADKFML
 PF11_0510  SYAPPECIQL RKIHEKMDIK NPLSDLNYIK DIEERRKYYF DVTSADIYML
PF14_0733p  AYMPPECMKL YKEYRKMKIS SPFDYANSVR DRRERRKWYF DVLTAEKYML
 PF10_0380  TCMPKECWDI VKEYMRLKIK NPLEYLKSIK NQEERKKFYF DVLSADKYML
  PFD1175W  PCIPKECWDI IREHIKLKID NPFEHLSTIT DQEERKKYYF DVHCVDKYML
  PFD1165W  PLLPPECWNI VRIHEKLKIN DPYDYLKSIT NQEERKSFYF NVSNADKFML
PFI0105cpw  AYIPPECWEI KKLHKTEKIR NPYTSLRNIT DQGERKRFYF DVLAADKFMV
PFI0115cpw  RYIPPECWDL VKIYIKENVD YPFEYLKNMY DDEERKQYYF DVSCVDKYML
M13P1109pw  EYIPPECWKI VWKYKMNNIK NPIEYLKNIS NQEERKKYYY DVSCADKYML

            1451                                              1500
MAL7P1.144  GVLFIWIWTS GNLWVCSDPL QDDYFHCLMK SDMNFNNFPC SQNWPHGLK.
  PFA0130C  GIFFIFLWND GYLWDSAEME DD.DYSKFVK SDMNFDSFEL TKSWPEGLK.
  PFE0045C  GILFIWIWND GHIWHCSDAS TDENFYQFEK CDMSLDVFQL TSTWPSGLKN
  PFL0040C  GVLFIWIWNC GHMWKTSFPS ESVNFTTFLE NNMNLSCYPS TKSWPSDFK.
MAL7P1.175  GIVFIWIWNY NFLWKRSDPS YDLQYLKFEQ FDMILDFFKK TKRWPKELK.
  PFI0095C  GILFIWIWND HHLWECSDPL TDKNYMKFEK NNMSLDTFRV TKSWPEDIK.
  PFI0100C  GILFIWISSN RYLWGNFDMS QNSNFKKFVN SDMNFDLFPL TREWPEGLK.
  PFI0110C  GIMLIWIWDY KYLWNKADSL EDNDFILFKE NNMNLDIFPT TQTWPEELK.
  PFI0120C  GIVFIAIWNN SYLWYISDPI IDINYLKYKK CNMNFNKIWT TLFWPKKLK.
  PFI0125C  GILFILIWVY HFFWNKADAS VDKEYAEFAR VNMDFHKVEK TYHWPDGIK.
  PFC0060C  GVFFIWVWNN GYLWSRSDPE QDHVFYELSQ ADMNFNMLER TKKWPDDFK.
 PF10_0160  GVLFIWIWNN DYLWKSSDIE QDIDFLRVSE CDMDIDVFEL TRTWPYELKK
 PF11_0510  GVLFLRIWNS KPLWLIANIE EDLNFSKIFE ADMNFDKFVI AKNWPKEFK.
PF14_0733p  GIFFMWIWNE GHLWDCSDPS KDEIFNEINE CEMDLDKCDL TDNWPEGLKA
 PF10_0380  GILYIWIWNN NYIWKRADPS KDKIFSHLLN YNMDINSIKL AEDWPKGLKN
  PFD1175W  GIFYIWIWNL NYIWKRADPP NDRTFNNFLK YNLNINVFQL AKQWPKGLK.
  PFD1165W  GIFFIWVWNN NYIWEKADSF NDRKFRNFVK CGMDLYNYEL TYNWPDDLK.
PFI0105cpw  ATFFIWLWNE GHLWDKATAS QDEIFFKIVE KGMNLKALEL TRKWPRELK.
PFI0115cpw  GILFIAIWNN GYLWYKSDPL QDKDYLKYSK SNMNFNKFWT TFFWPKELK.
M13P1109pw  GIFFIWMWNN GFIWKCSDPI QDKIFEIFMK SNMDLNKFIM TKSWPHELNN

            1501                                              1550
MAL7P1.144  .......... .......... .HIIKQLLHM KYRKDLNLNI LGIHPWWYKK
  PFA0130C  .......... .......... .VILKQLLDE NNRKNLNFND LVIHPWWSYK
  PFE0045C  .......... .......... ..ILNELLHI EKRKMLVLRN LLSYPWFTKE
  PFL0040C  .......... .......... .FIVKELMNE ECRKKLNLKN LMTHPWFNET
MAL7P1.175  .......... .......... .NIIKQLLHM DYRKNLNLND LSKNPWWSSN
  PFI0095C  .......... .......... .IMIKNLIDI KYRKNIKLKN LIKHPWWFKN
  PFI0100C  .......... .......... .YIIRKLLDY ESRKSLDLNE LIEHPWWSTD
  PFI0110C  .......... .......... .YIISQLLVL ETRKNLQFKD LINHPWFSCN
  PFI0120C  .......... .......... .RILRQLLDL DRRKNLNLND LINDPWFTR.
  PFI0125C  .......... .......... .FIIQQLLHF ESRKNLDLND LINHPWFTRE
  PFC0060C  .......... .......... .FILKKLLHM EHRRNLDLKD LCKHPWFTSK
 PF10_0160  IIQVI..... ........LR TWLINKLLQT EGRKNLNLHE LCAHPWWFSK
 PF11_0510  .......... .......... .KIIQQLLHM TSRKNLSLKE LSKNPWWKE.
PF14_0733p  MIKVNGFDYI YIYIYIYIYI YIYIYRLLNF ESRKELNLKD IYDDPWWSTI
 PF10_0380  .......... .......... ..IINKLLDL ESRMKINLDD LVKHPWWFYD
  PFD1175W  .......... .......... .DIINKLLSL ESRMKTDLNE LTEHPWWINE
  PFD1165W  .......... .......... .DIINQLLPL ENRAQLSLKE LCKHPWWSN.
PFI0105cpw  .......... .......... .SIIKNLISL ESRKSFNLKD LIDHPWFTNK
PFI0115cpw  .......... .......... ..IILRLLDL ECRKNLNLND LISHPWFSKK
M13P1109pw  LIN....... .......... .VIIYKLLHM EHRKTVKLSD LSRHPWWSSK

            1551            1566
MAL7P1.144  K......... ......
  PFA0130C  N......... ......
  PFE0045C  NDFSL..... ......
  PFL0040C  .......... ......
MAL7P1.175  I......... ......
  PFI0095C  .......... ......
  PFI0100C  L......... ......
  PFI0110C  E......... ......
  PFI0120C  .......... ......
  PFI0125C  KCWFLKLFSF DLRYFK
  PFC0060C  K......... ......
 PF10_0160  M......... ......
 PF11_0510  .......... ......
PF14_0733p  M......... ......
 PF10_0380  E......... ......
  PFD1175W  D......... ......
  PFD1165W  .......... ......
PFI0105cpw  .......... ......
PFI0115cpw  .......... ......
M13P1109pw  N......... ......
